# Supplementary material for: 1,5-Bis(4-nitro­phen­oxy)penta­ne
Source: Acta Crystallogr Sect E Struct Rep Online. 2009 Apr 2;65(Pt 5):o946. doi: 10.1107/S1600536809011672 (PMC2977647; doi:10.1107/S1600536809011672)
Supplement: Supplementary file 1 [file e-65-0o946-sup1.cif]

##############################################################################
###                                                                        ###
###        Electronic paper (Acta Crystallographica Section E)             ###
###                                                                        ###
##############################################################################
#                                                                            #
# This CIF contains the data in a paper accepted for publication in Acta     #
# Crystallographica Section E. It conforms to the requirements of Notes      #
# for Authors for Section E, and has been peer reviewed under the auspices   #
# of the IUCr Commission on Journals.                                        #
#                                                                            #
# Full details of the Crystallographic Information File format               #
# are given in the paper "The Crystallographic Information File (CIF):       #
# a New Standard Archive File for Crystallography" by S. R. Hall, F. H.      #
# Allen and I. D. Brown [Acta Cryst. (1991), A47, 655-685].                  #
#                                                                            #
# The current version of the core CIF dictionary is obtainable from          #
# ftp://ftp.iucr.org/pub/cif_core.dic. The current version number is 2.4.    #
#                                                                            #
# Software is freely available for graphical display of the structure(s) in  #
# this CIF.  For information consult the CIF home page http://www.iucr.org/  #
# cif/home.html                                                              #
#                                                                            #
# This file may be used for bona fide research purposes within the           #
# scientific community so long as proper attribution is given to the journal # 
# article from which it was obtained.                                        #
#                                                                            #
##############################################################################
                                             
data_I
_audit_creation_method     SHELXL-97
_chemical_name_systematic
;
1,5-Bis(4-nitrophenoxy)pentane
;
_chemical_name_common     ?
_chemical_formula_moiety     'C17 H18 N2 O6'
_chemical_formula_sum     'C17 H18 N2 O6'
_chemical_formula_iupac     'C17 H18 N2 O6'
_chemical_formula_weight     346.33
_chemical_melting_point     ?
_symmetry_cell_setting     Triclinic
_symmetry_space_group_name_H-M     'P -1'
_symmetry_space_group_name_Hall     '-P 1'
loop_
    _symmetry_equiv_pos_as_xyz
    'x, y, z'
    '-x, -y, -z'
_cell_length_a     10.6032(8)
_cell_length_b     10.7227(9)
_cell_length_c     16.3124(14)
_cell_angle_alpha     95.603(7)
_cell_angle_beta     105.718(6)
_cell_angle_gamma     110.572(6)
_cell_volume     1632.7(2)
_cell_formula_units_Z     4
_cell_measurement_reflns_used     22239
_cell_measurement_theta_min     3.6
_cell_measurement_theta_max     25.8
_cell_measurement_temperature     173(2)
_exptl_crystal_description     block
_exptl_crystal_colour     yellow
_exptl_crystal_size_max     0.27
_exptl_crystal_size_mid     0.24
_exptl_crystal_size_min     0.19
_exptl_crystal_density_diffrn     1.409
_exptl_crystal_density_meas     ?
_exptl_crystal_density_method     'not measured'
_exptl_crystal_F_000     728
_exptl_absorpt_coefficient_mu     0.108
_exptl_absorpt_correction_type     none
_exptl_absorpt_process_details     ?
_exptl_absorpt_correction_T_min     .
_exptl_absorpt_correction_T_max     .
_exptl_special_details
;
;
_diffrn_ambient_temperature     173(2)
_diffrn_radiation_type     MoK\a
_diffrn_radiation_wavelength     0.71073
_diffrn_radiation_source     'fine-focus sealed tube'
_diffrn_radiation_monochromator     graphite
_diffrn_measurement_device_type     'Stoe IPDSII two-circle'
_diffrn_measurement_method     \w
_diffrn_detector_area_resol_mean     ?
_diffrn_reflns_number     27840
_diffrn_reflns_av_R_equivalents     0.056
_diffrn_reflns_av_sigmaI/netI     0.040
_diffrn_reflns_theta_min     3.6
_diffrn_reflns_theta_max     25.7
_diffrn_reflns_theta_full     25.0
_diffrn_measured_fraction_theta_max     0.990
_diffrn_measured_fraction_theta_full     0.997
_diffrn_reflns_limit_h_min     -12
_diffrn_reflns_limit_h_max     12
_diffrn_reflns_limit_k_min     -13
_diffrn_reflns_limit_k_max     13
_diffrn_reflns_limit_l_min     -19
_diffrn_reflns_limit_l_max     18
_diffrn_standards_number     0
_diffrn_standards_interval_count     .
_diffrn_standards_interval_time     .
_diffrn_standards_decay_%     ?
_refine_special_details
;
Refinement of <i>F</i>^2^ against ALL reflections. The weighted <i>R</i>-factor
<i>wR</i> and goodness of fit <i>S</i> are based on <i>F</i>^2^, conventional
<i>R</i>-factors <i>R</i> are based on <i>F</i>, with <i>F</i> set to zero for
negative <i>F</i>^2^. The threshold expression of <i>F</i>^2^ >
\s(<i>F</i>^2^) is used only for calculating <i>R</i>-factors(gt) <i>etc</i>.
and is not relevant to the choice of reflections for refinement.
<i>R</i>-factors based on <i>F</i>^2^ are statistically about twice as large
as those based on <i>F</i>, and <i>R</i>- factors based on ALL data will be
even larger.
;
_reflns_number_total     6109
_reflns_number_gt     4466
_reflns_threshold_expression     I>2\s(I)
_refine_ls_structure_factor_coef     Fsqd
_refine_ls_matrix_type     full
_refine_ls_R_factor_all     0.063
_refine_ls_R_factor_gt     0.040
_refine_ls_wR_factor_gt     0.093
_refine_ls_wR_factor_ref     0.101
_refine_ls_goodness_of_fit_ref     0.95
_refine_ls_restrained_S_all     0.95
_refine_ls_number_reflns     6109
_refine_ls_number_parameters     452
_refine_ls_number_restraints     0
_refine_ls_hydrogen_treatment     constr
_refine_ls_weighting_scheme     calc
_refine_ls_weighting_details
                 'calc w=1/[\s^2^(Fo^2^)+(0.0621P)^2^] where P=(Fo^2^+2Fc^2^)/3'
_atom_sites_solution_hydrogens     geom
_atom_sites_solution_primary     direct
_atom_sites_solution_secondary     difmap
_refine_ls_shift/su_max     0.001
_refine_ls_shift/su_mean     0.000
_refine_diff_density_max     0.27
_refine_diff_density_min     -0.20
_refine_ls_extinction_method     'SHELXL97 (Sheldrick, 2008)'
_refine_ls_extinction_coef     0.0093(10)
_refine_ls_extinction_expression
                                  'Fc^*^=kFc[1+0.001xFc^2^\l^3^/sin(2\q)]^-1/4^'
loop_
    _atom_type_symbol
    _atom_type_description
    _atom_type_scat_dispersion_real
    _atom_type_scat_dispersion_imag
    _atom_type_scat_source
    'C' 'C' 0.0033 0.0016
                         'International Tables Vol C Tables 4.2.6.8 and 6.1.1.4'
    'H' 'H' 0.0000 0.0000
                         'International Tables Vol C Tables 4.2.6.8 and 6.1.1.4'
    'N' 'N' 0.0061 0.0033
                         'International Tables Vol C Tables 4.2.6.8 and 6.1.1.4'
    'O' 'O' 0.0106 0.0060
                         'International Tables Vol C Tables 4.2.6.8 and 6.1.1.4'
_computing_data_collection     'X-AREA (Stoe & Cie, 2001)'
_computing_cell_refinement     'X-AREA (Stoe & Cie, 2001)'
_computing_data_reduction     'X-AREA (Stoe & Cie, 2001)'
_computing_structure_solution     'SHELXS97 (Sheldrick, 2008)'
_computing_structure_refinement     'SHELXL97 (Sheldrick, 2008)'
_computing_molecular_graphics     'PLATON (Spek, 2009)'
_computing_publication_material     'SHELXL97 (Sheldrick, 2008)'
loop_
    _atom_site_type_symbol
    _atom_site_label
    _atom_site_fract_x
    _atom_site_fract_y
    _atom_site_fract_z
    _atom_site_U_iso_or_equiv
    _atom_site_adp_type
    _atom_site_calc_flag
    _atom_site_refinement_flags
    _atom_site_occupancy
    _atom_site_disorder_assembly
    _atom_site_disorder_group
    N N1 0.65809(14) 0.79078(14) 0.53323(9) 0.0288(3) Uani d . 1 . .
    N N2 -0.02055(14) -0.37072(14) -0.31249(9) 0.0295(3) Uani d . 1 . .
    O O1 0.57451(11) 0.32831(11) 0.30135(7) 0.0286(3) Uani d . 1 . .
    O O2 0.31698(11) 0.12186(11) -0.07325(7) 0.0287(3) Uani d . 1 . .
    O O3 0.77971(13) 0.85858(13) 0.58276(9) 0.0494(4) Uani d . 1 . .
    O O4 0.55492(13) 0.81599(13) 0.53699(8) 0.0406(3) Uani d . 1 . .
    O O5 0.03989(14) -0.43169(14) -0.34317(10) 0.0530(4) Uani d . 1 . .
    O O6 -0.15085(12) -0.41577(13) -0.33129(9) 0.0484(4) Uani d . 1 . .
    C C1 0.43378(17) 0.22437(16) 0.25233(11) 0.0286(4) Uani d . 1 . .
    H H1A 0.3728 0.2106 0.2899 0.034 Uiso calc R 1 . .
    H H1B 0.4426 0.1371 0.2363 0.034 Uiso calc R 1 . .
    C C2 0.36236(16) 0.26221(16) 0.17000(10) 0.0261(3) Uani d . 1 . .
    H H2A 0.3462 0.3452 0.1865 0.031 Uiso calc R 1 . .
    H H2B 0.2682 0.1875 0.1389 0.031 Uiso calc R 1 . .
    C C3 0.45014(16) 0.28805(16) 0.10867(10) 0.0255(3) Uani d . 1 . .
    H H3A 0.4656 0.2047 0.0919 0.031 Uiso calc R 1 . .
    H H3B 0.5447 0.3621 0.1401 0.031 Uiso calc R 1 . .
    C C4 0.37983(18) 0.32734(16) 0.02630(11) 0.0282(4) Uani d . 1 . .
    H H4A 0.3453 0.3975 0.0429 0.034 Uiso calc R 1 . .
    H H4B 0.4524 0.3686 -0.0014 0.034 Uiso calc R 1 . .
    C C5 0.25609(17) 0.20869(16) -0.03978(10) 0.0272(4) Uani d . 1 . .
    H H5A 0.1877 0.1581 -0.0118 0.033 Uiso calc R 1 . .
    H H5B 0.2054 0.2416 -0.0875 0.033 Uiso calc R 1 . .
    C C11 0.58649(16) 0.44199(16) 0.35365(10) 0.0238(3) Uani d . 1 . .
    C C12 0.72609(16) 0.53377(16) 0.40132(10) 0.0266(4) Uani d . 1 . .
    H H12 0.8044 0.5165 0.3934 0.032 Uiso calc R 1 . .
    C C13 0.75079(16) 0.64867(16) 0.45955(10) 0.0262(4) Uani d . 1 . .
    H H13 0.8453 0.7100 0.4926 0.031 Uiso calc R 1 . .
    C C14 0.63441(16) 0.67294(16) 0.46883(10) 0.0230(3) Uani d . 1 . .
    C C15 0.49555(16) 0.58530(16) 0.42069(10) 0.0251(3) Uani d . 1 . .
    H H15 0.4179 0.6050 0.4275 0.030 Uiso calc R 1 . .
    C C16 0.47045(16) 0.46922(17) 0.36281(10) 0.0256(3) Uani d . 1 . .
    H H16 0.3757 0.4086 0.3297 0.031 Uiso calc R 1 . .
    C C21 0.22745(16) 0.00289(15) -0.13106(10) 0.0221(3) Uani d . 1 . .
    C C22 0.29377(16) -0.07489(16) -0.16129(10) 0.0251(3) Uani d . 1 . .
    H H22 0.3947 -0.0437 -0.1405 0.030 Uiso calc R 1 . .
    C C23 0.21347(16) -0.19676(16) -0.22117(10) 0.0244(3) Uani d . 1 . .
    H H23 0.2582 -0.2497 -0.2421 0.029 Uiso calc R 1 . .
    C C24 0.06549(16) -0.24066(15) -0.25036(10) 0.0232(3) Uani d . 1 . .
    C C25 -0.00205(16) -0.16517(16) -0.22074(10) 0.0253(3) Uani d . 1 . .
    H H25 -0.1031 -0.1972 -0.2415 0.030 Uiso calc R 1 . .
    C C26 0.07830(16) -0.04292(16) -0.16082(10) 0.0246(3) Uani d . 1 . .
    H H26 0.0330 0.0095 -0.1400 0.029 Uiso calc R 1 . .
    N N1A 0.54060(16) -0.31658(15) 0.21094(10) 0.0346(3) Uani d . 1 . .
    N N2A 1.20328(15) 0.86604(14) 1.04941(9) 0.0327(3) Uani d . 1 . .
    O O1A 0.87307(12) 0.17493(12) 0.45211(8) 0.0336(3) Uani d . 1 . .
    O O2A 1.01166(12) 0.36424(12) 0.82421(8) 0.0339(3) Uani d . 1 . .
    O O3A 0.60452(16) -0.37664(13) 0.18267(9) 0.0492(4) Uani d . 1 . .
    O O4A 0.40930(14) -0.35813(14) 0.18648(10) 0.0552(4) Uani d . 1 . .
    O O5A 1.33125(14) 0.92314(13) 1.09057(10) 0.0515(4) Uani d . 1 . .
    O O6A 1.11687(14) 0.91610(13) 1.05638(9) 0.0468(3) Uani d . 1 . .
    C C1A 0.81597(19) 0.26143(18) 0.49024(11) 0.0357(4) Uani d . 1 . .
    H H1A1 0.7313 0.2608 0.4454 0.043 Uiso calc R 1 . .
    H H1A2 0.8884 0.3562 0.5094 0.043 Uiso calc R 1 . .
    C C2A 0.77413(18) 0.21537(18) 0.56708(11) 0.0330(4) Uani d . 1 . .
    H H2A1 0.6913 0.1267 0.5460 0.040 Uiso calc R 1 . .
    H H2A2 0.7441 0.2822 0.5938 0.040 Uiso calc R 1 . .
    C C3A 0.89405(17) 0.20015(17) 0.63675(11) 0.0310(4) Uani d . 1 . .
    H H3A1 0.9796 0.2867 0.6549 0.037 Uiso calc R 1 . .
    H H3A2 0.9190 0.1279 0.6115 0.037 Uiso calc R 1 . .
    C C4A 0.85264(19) 0.16410(17) 0.71675(11) 0.0353(4) Uani d . 1 . .
    H H4A1 0.7540 0.0942 0.6973 0.042 Uiso calc R 1 . .
    H H4A2 0.9164 0.1242 0.7496 0.042 Uiso calc R 1 . .
    C C5A 0.86172(17) 0.28602(17) 0.77660(11) 0.0314(4) Uani d . 1 . .
    H H5A1 0.8204 0.3419 0.7423 0.038 Uiso calc R 1 . .
    H H5A2 0.8087 0.2560 0.8174 0.038 Uiso calc R 1 . .
    C C11A 0.78285(16) 0.05361(16) 0.39709(10) 0.0258(3) Uani d . 1 . .
    C C12A 0.85049(17) -0.02265(16) 0.36651(11) 0.0277(4) Uani d . 1 . .
    H H12A 0.9515 0.0095 0.3875 0.033 Uiso calc R 1 . .
    C C13A 0.77170(17) -0.14412(16) 0.30615(11) 0.0275(4) Uani d . 1 . .
    H H13A 0.8176 -0.1957 0.2851 0.033 Uiso calc R 1 . .
    C C14A 0.62403(16) -0.18964(16) 0.27669(10) 0.0263(4) Uani d . 1 . .
    C C15A 0.55471(17) -0.11749(17) 0.30825(11) 0.0301(4) Uani d . 1 . .
    H H15A 0.4535 -0.1518 0.2885 0.036 Uiso calc R 1 . .
    C C16A 0.63379(17) 0.00471(17) 0.36867(11) 0.0297(4) Uani d . 1 . .
    H H16A 0.5874 0.0548 0.3906 0.036 Uiso calc R 1 . .
    C C21A 1.04962(17) 0.48516(16) 0.87813(10) 0.0269(4) Uani d . 1 . .
    C C22A 1.19642(17) 0.55583(17) 0.92204(11) 0.0288(4) Uani d . 1 . .
    H H22A 1.2611 0.5176 0.9127 0.035 Uiso calc R 1 . .
    C C23A 1.24742(17) 0.67976(17) 0.97833(11) 0.0291(4) Uani d . 1 . .
    H H23A 1.3467 0.7274 1.0083 0.035 Uiso calc R 1 . .
    C C24A 1.15071(17) 0.73425(16) 0.99063(10) 0.0266(3) Uani d . 1 . .
    C C25A 1.00507(17) 0.66522(17) 0.94794(11) 0.0289(4) Uani d . 1 . .
    H H25A 0.9409 0.7039 0.9574 0.035 Uiso calc R 1 . .
    C C26A 0.95370(17) 0.54025(17) 0.89175(11) 0.0286(4) Uani d . 1 . .
    H H26A 0.8542 0.4923 0.8627 0.034 Uiso calc R 1 . .
loop_
    _atom_site_aniso_label
    _atom_site_aniso_U_11
    _atom_site_aniso_U_22
    _atom_site_aniso_U_33
    _atom_site_aniso_U_12
    _atom_site_aniso_U_13
    _atom_site_aniso_U_23
    N1 0.0323(8) 0.0235(7) 0.0290(8) 0.0099(6) 0.0103(6) 0.0016(6)
    N2 0.0262(7) 0.0258(7) 0.0340(8) 0.0088(6) 0.0099(6) 0.0003(6)
    O1 0.0272(6) 0.0306(6) 0.0252(6) 0.0140(5) 0.0044(5) -0.0038(5)
    O2 0.0264(6) 0.0260(6) 0.0296(6) 0.0111(5) 0.0053(5) -0.0032(5)
    O3 0.0326(7) 0.0397(8) 0.0539(9) 0.0042(6) 0.0039(6) -0.0188(7)
    O4 0.0407(7) 0.0421(8) 0.0426(8) 0.0238(6) 0.0135(6) -0.0027(6)
    O5 0.0361(7) 0.0392(8) 0.0727(10) 0.0107(6) 0.0185(7) -0.0225(7)
    O6 0.0221(7) 0.0429(8) 0.0631(9) 0.0053(6) 0.0068(6) -0.0153(7)
    C1 0.0294(8) 0.0233(8) 0.0276(9) 0.0072(7) 0.0075(7) -0.0012(7)
    C2 0.0243(8) 0.0261(8) 0.0236(8) 0.0085(7) 0.0057(6) -0.0018(7)
    C3 0.0239(8) 0.0241(8) 0.0247(8) 0.0079(6) 0.0058(6) 0.0008(7)
    C4 0.0340(9) 0.0214(8) 0.0288(9) 0.0111(7) 0.0104(7) 0.0035(7)
    C5 0.0320(9) 0.0259(8) 0.0255(9) 0.0157(7) 0.0076(7) 0.0020(7)
    C11 0.0280(8) 0.0255(8) 0.0194(8) 0.0131(7) 0.0072(6) 0.0034(7)
    C12 0.0212(8) 0.0306(9) 0.0304(9) 0.0128(7) 0.0093(7) 0.0056(7)
    C13 0.0189(8) 0.0257(8) 0.0279(9) 0.0050(6) 0.0044(6) 0.0025(7)
    C14 0.0257(8) 0.0231(8) 0.0215(8) 0.0105(6) 0.0086(6) 0.0050(6)
    C15 0.0219(8) 0.0297(9) 0.0256(9) 0.0127(7) 0.0082(7) 0.0042(7)
    C16 0.0207(8) 0.0304(9) 0.0220(8) 0.0093(7) 0.0045(6) 0.0001(7)
    C21 0.0242(8) 0.0215(8) 0.0186(8) 0.0079(6) 0.0051(6) 0.0045(6)
    C22 0.0191(7) 0.0288(9) 0.0280(9) 0.0108(7) 0.0073(6) 0.0049(7)
    C23 0.0250(8) 0.0254(8) 0.0278(9) 0.0139(7) 0.0111(7) 0.0054(7)
    C24 0.0233(8) 0.0220(8) 0.0224(8) 0.0067(6) 0.0083(6) 0.0026(6)
    C25 0.0203(8) 0.0285(9) 0.0264(8) 0.0093(7) 0.0077(6) 0.0042(7)
    C26 0.0267(8) 0.0276(9) 0.0264(8) 0.0159(7) 0.0122(7) 0.0066(7)
    N1A 0.0377(9) 0.0278(8) 0.0303(8) 0.0076(7) 0.0062(7) 0.0052(6)
    N2A 0.0353(8) 0.0273(8) 0.0326(8) 0.0078(7) 0.0129(7) 0.0060(6)
    O1A 0.0293(6) 0.0302(6) 0.0327(7) 0.0085(5) 0.0057(5) -0.0063(5)
    O2A 0.0305(6) 0.0305(6) 0.0343(7) 0.0116(5) 0.0042(5) -0.0009(5)
    O3A 0.0594(9) 0.0338(7) 0.0463(8) 0.0136(7) 0.0161(7) -0.0056(6)
    O4A 0.0314(7) 0.0448(8) 0.0603(9) 0.0009(6) -0.0041(6) -0.0088(7)
    O5A 0.0342(7) 0.0367(8) 0.0612(9) 0.0012(6) 0.0048(7) -0.0081(7)
    O6A 0.0459(8) 0.0386(8) 0.0546(9) 0.0169(6) 0.0185(7) -0.0028(6)
    C1A 0.0415(10) 0.0278(9) 0.0338(10) 0.0175(8) 0.0041(8) -0.0012(8)
    C2A 0.0326(9) 0.0347(10) 0.0302(9) 0.0197(8) 0.0027(7) -0.0027(8)
    C3A 0.0301(9) 0.0284(9) 0.0323(9) 0.0157(7) 0.0035(7) -0.0006(7)
    C4A 0.0377(10) 0.0270(9) 0.0356(10) 0.0130(8) 0.0035(8) 0.0054(8)
    C5A 0.0299(9) 0.0299(9) 0.0288(9) 0.0087(7) 0.0056(7) 0.0044(7)
    C11A 0.0248(8) 0.0267(9) 0.0229(8) 0.0082(7) 0.0062(7) 0.0046(7)
    C12A 0.0217(8) 0.0303(9) 0.0295(9) 0.0102(7) 0.0060(7) 0.0063(7)
    C13A 0.0286(8) 0.0262(9) 0.0299(9) 0.0132(7) 0.0099(7) 0.0054(7)
    C14A 0.0287(8) 0.0218(8) 0.0230(8) 0.0056(7) 0.0058(7) 0.0047(7)
    C15A 0.0203(8) 0.0361(10) 0.0303(9) 0.0090(7) 0.0061(7) 0.0054(8)
    C16A 0.0260(8) 0.0358(9) 0.0285(9) 0.0145(7) 0.0092(7) 0.0024(7)
    C21A 0.0314(9) 0.0261(9) 0.0239(8) 0.0112(7) 0.0095(7) 0.0081(7)
    C22A 0.0263(8) 0.0299(9) 0.0333(9) 0.0131(7) 0.0107(7) 0.0099(8)
    C23A 0.0240(8) 0.0301(9) 0.0307(9) 0.0072(7) 0.0086(7) 0.0095(7)
    C24A 0.0279(8) 0.0256(8) 0.0250(8) 0.0071(7) 0.0102(7) 0.0083(7)
    C25A 0.0290(9) 0.0320(9) 0.0292(9) 0.0137(7) 0.0118(7) 0.0085(7)
    C26A 0.0221(8) 0.0324(9) 0.0282(9) 0.0089(7) 0.0059(7) 0.0065(7)
_geom_special_details
;
All e.s.d.'s (except the e.s.d. in the dihedral angle between two l.s. planes)
are estimated using the full covariance matrix. The cell e.s.d.'s are taken
into account individually in the estimation of e.s.d.'s in distances, angles
and torsion angles; correlations between e.s.d.'s in cell parameters are only
used when they are defined by crystal symmetry. An approximate (isotropic)
treatment of cell e.s.d.'s is used for estimating e.s.d.'s involving l.s.
planes.
;
loop_
    _geom_bond_atom_site_label_1
    _geom_bond_atom_site_label_2
    _geom_bond_site_symmetry_2
    _geom_bond_distance
    _geom_bond_publ_flag
    N1 O3 . 1.2273(18) ?
    N1 O4 . 1.2306(17) ?
    N1 C14 . 1.462(2) ?
    N2 O5 . 1.2217(18) ?
    N2 O6 . 1.2283(17) ?
    N2 C24 . 1.461(2) ?
    O1 C11 . 1.3635(19) ?
    O1 C1 . 1.4556(19) ?
    O2 C21 . 1.3591(18) ?
    O2 C5 . 1.4477(18) ?
    C1 C2 . 1.521(2) ?
    C1 H1A . 0.9900 ?
    C1 H1B . 0.9900 ?
    C2 C3 . 1.524(2) ?
    C2 H2A . 0.9900 ?
    C2 H2B . 0.9900 ?
    C3 C4 . 1.526(2) ?
    C3 H3A . 0.9900 ?
    C3 H3B . 0.9900 ?
    C4 C5 . 1.515(2) ?
    C4 H4A . 0.9900 ?
    C4 H4B . 0.9900 ?
    C5 H5A . 0.9900 ?
    C5 H5B . 0.9900 ?
    C11 C16 . 1.402(2) ?
    C11 C12 . 1.403(2) ?
    C12 C13 . 1.378(2) ?
    C12 H12 . 0.9500 ?
    C13 C14 . 1.390(2) ?
    C13 H13 . 0.9500 ?
    C14 C15 . 1.387(2) ?
    C15 C16 . 1.383(2) ?
    C15 H15 . 0.9500 ?
    C16 H16 . 0.9500 ?
    C21 C22 . 1.397(2) ?
    C21 C26 . 1.403(2) ?
    C22 C23 . 1.380(2) ?
    C22 H22 . 0.9500 ?
    C23 C24 . 1.394(2) ?
    C23 H23 . 0.9500 ?
    C24 C25 . 1.386(2) ?
    C25 C26 . 1.383(2) ?
    C25 H25 . 0.9500 ?
    C26 H26 . 0.9500 ?
    N1A O3A . 1.227(2) ?
    N1A O4A . 1.2347(19) ?
    N1A C14A . 1.463(2) ?
    N2A O5A . 1.2285(18) ?
    N2A O6A . 1.2372(18) ?
    N2A C24A . 1.456(2) ?
    O1A C11A . 1.3583(19) ?
    O1A C1A . 1.449(2) ?
    O2A C21A . 1.355(2) ?
    O2A C5A . 1.4495(19) ?
    C1A C2A . 1.510(3) ?
    C1A H1A1 . 0.9900 ?
    C1A H1A2 . 0.9900 ?
    C2A C3A . 1.528(2) ?
    C2A H2A1 . 0.9900 ?
    C2A H2A2 . 0.9900 ?
    C3A C4A . 1.528(2) ?
    C3A H3A1 . 0.9900 ?
    C3A H3A2 . 0.9900 ?
    C4A C5A . 1.511(2) ?
    C4A H4A1 . 0.9900 ?
    C4A H4A2 . 0.9900 ?
    C5A H5A1 . 0.9900 ?
    C5A H5A2 . 0.9900 ?
    C11A C12A . 1.399(2) ?
    C11A C16A . 1.400(2) ?
    C12A C13A . 1.380(2) ?
    C12A H12A . 0.9500 ?
    C13A C14A . 1.389(2) ?
    C13A H13A . 0.9500 ?
    C14A C15A . 1.390(2) ?
    C15A C16A . 1.385(2) ?
    C15A H15A . 0.9500 ?
    C16A H16A . 0.9500 ?
    C21A C26A . 1.397(2) ?
    C21A C22A . 1.404(2) ?
    C22A C23A . 1.374(2) ?
    C22A H22A . 0.9500 ?
    C23A C24A . 1.394(2) ?
    C23A H23A . 0.9500 ?
    C24A C25A . 1.390(2) ?
    C25A C26A . 1.382(2) ?
    C25A H25A . 0.9500 ?
    C26A H26A . 0.9500 ?
loop_
    _geom_angle_atom_site_label_1
    _geom_angle_atom_site_label_2
    _geom_angle_atom_site_label_3
    _geom_angle_site_symmetry_1
    _geom_angle_site_symmetry_3
    _geom_angle
    _geom_angle_publ_flag
    O3 N1 O4 . . 122.67(14) ?
    O3 N1 C14 . . 118.57(13) ?
    O4 N1 C14 . . 118.73(13) ?
    O5 N2 O6 . . 122.30(14) ?
    O5 N2 C24 . . 118.74(13) ?
    O6 N2 C24 . . 118.94(13) ?
    C11 O1 C1 . . 119.62(12) ?
    C21 O2 C5 . . 118.52(12) ?
    O1 C1 C2 . . 112.48(13) ?
    O1 C1 H1A . . 109.1 ?
    C2 C1 H1A . . 109.1 ?
    O1 C1 H1B . . 109.1 ?
    C2 C1 H1B . . 109.1 ?
    H1A C1 H1B . . 107.8 ?
    C1 C2 C3 . . 112.89(13) ?
    C1 C2 H2A . . 109.0 ?
    C3 C2 H2A . . 109.0 ?
    C1 C2 H2B . . 109.0 ?
    C3 C2 H2B . . 109.0 ?
    H2A C2 H2B . . 107.8 ?
    C2 C3 C4 . . 113.21(13) ?
    C2 C3 H3A . . 108.9 ?
    C4 C3 H3A . . 108.9 ?
    C2 C3 H3B . . 108.9 ?
    C4 C3 H3B . . 108.9 ?
    H3A C3 H3B . . 107.7 ?
    C5 C4 C3 . . 113.82(13) ?
    C5 C4 H4A . . 108.8 ?
    C3 C4 H4A . . 108.8 ?
    C5 C4 H4B . . 108.8 ?
    C3 C4 H4B . . 108.8 ?
    H4A C4 H4B . . 107.7 ?
    O2 C5 C4 . . 106.26(12) ?
    O2 C5 H5A . . 110.5 ?
    C4 C5 H5A . . 110.5 ?
    O2 C5 H5B . . 110.5 ?
    C4 C5 H5B . . 110.5 ?
    H5A C5 H5B . . 108.7 ?
    O1 C11 C16 . . 124.34(14) ?
    O1 C11 C12 . . 115.71(13) ?
    C16 C11 C12 . . 119.94(14) ?
    C13 C12 C11 . . 120.69(14) ?
    C13 C12 H12 . . 119.7 ?
    C11 C12 H12 . . 119.7 ?
    C12 C13 C14 . . 118.57(15) ?
    C12 C13 H13 . . 120.7 ?
    C14 C13 H13 . . 120.7 ?
    C15 C14 C13 . . 121.66(15) ?
    C15 C14 N1 . . 118.87(13) ?
    C13 C14 N1 . . 119.42(14) ?
    C16 C15 C14 . . 119.87(14) ?
    C16 C15 H15 . . 120.1 ?
    C14 C15 H15 . . 120.1 ?
    C15 C16 C11 . . 119.23(15) ?
    C15 C16 H16 . . 120.4 ?
    C11 C16 H16 . . 120.4 ?
    O2 C21 C22 . . 115.35(13) ?
    O2 C21 C26 . . 124.43(14) ?
    C22 C21 C26 . . 120.22(14) ?
    C23 C22 C21 . . 120.40(14) ?
    C23 C22 H22 . . 119.8 ?
    C21 C22 H22 . . 119.8 ?
    C22 C23 C24 . . 118.72(14) ?
    C22 C23 H23 . . 120.6 ?
    C24 C23 H23 . . 120.6 ?
    C25 C24 C23 . . 121.64(14) ?
    C25 C24 N2 . . 119.22(13) ?
    C23 C24 N2 . . 119.13(14) ?
    C26 C25 C24 . . 119.71(14) ?
    C26 C25 H25 . . 120.1 ?
    C24 C25 H25 . . 120.1 ?
    C25 C26 C21 . . 119.31(14) ?
    C25 C26 H26 . . 120.3 ?
    C21 C26 H26 . . 120.3 ?
    O3A N1A O4A . . 123.12(15) ?
    O3A N1A C14A . . 118.39(14) ?
    O4A N1A C14A . . 118.49(15) ?
    O5A N2A O6A . . 122.39(15) ?
    O5A N2A C24A . . 119.03(14) ?
    O6A N2A C24A . . 118.58(14) ?
    C11A O1A C1A . . 119.74(12) ?
    C21A O2A C5A . . 118.39(13) ?
    O1A C1A C2A . . 112.19(13) ?
    O1A C1A H1A1 . . 109.2 ?
    C2A C1A H1A1 . . 109.2 ?
    O1A C1A H1A2 . . 109.2 ?
    C2A C1A H1A2 . . 109.2 ?
    H1A1 C1A H1A2 . . 107.9 ?
    C1A C2A C3A . . 113.39(14) ?
    C1A C2A H2A1 . . 108.9 ?
    C3A C2A H2A1 . . 108.9 ?
    C1A C2A H2A2 . . 108.9 ?
    C3A C2A H2A2 . . 108.9 ?
    H2A1 C2A H2A2 . . 107.7 ?
    C2A C3A C4A . . 112.27(14) ?
    C2A C3A H3A1 . . 109.1 ?
    C4A C3A H3A1 . . 109.1 ?
    C2A C3A H3A2 . . 109.1 ?
    C4A C3A H3A2 . . 109.1 ?
    H3A1 C3A H3A2 . . 107.9 ?
    C5A C4A C3A . . 112.77(14) ?
    C5A C4A H4A1 . . 109.0 ?
    C3A C4A H4A1 . . 109.0 ?
    C5A C4A H4A2 . . 109.0 ?
    C3A C4A H4A2 . . 109.0 ?
    H4A1 C4A H4A2 . . 107.8 ?
    O2A C5A C4A . . 106.70(13) ?
    O2A C5A H5A1 . . 110.4 ?
    C4A C5A H5A1 . . 110.4 ?
    O2A C5A H5A2 . . 110.4 ?
    C4A C5A H5A2 . . 110.4 ?
    H5A1 C5A H5A2 . . 108.6 ?
    O1A C11A C12A . . 114.50(13) ?
    O1A C11A C16A . . 125.41(15) ?
    C12A C11A C16A . . 120.06(15) ?
    C13A C12A C11A . . 120.56(15) ?
    C13A C12A H12A . . 119.7 ?
    C11A C12A H12A . . 119.7 ?
    C12A C13A C14A . . 118.78(15) ?
    C12A C13A H13A . . 120.6 ?
    C14A C13A H13A . . 120.6 ?
    C13A C14A C15A . . 121.51(15) ?
    C13A C14A N1A . . 118.80(15) ?
    C15A C14A N1A . . 119.69(14) ?
    C16A C15A C14A . . 119.71(14) ?
    C16A C15A H15A . . 120.1 ?
    C14A C15A H15A . . 120.1 ?
    C15A C16A C11A . . 119.33(15) ?
    C15A C16A H16A . . 120.3 ?
    C11A C16A H16A . . 120.3 ?
    O2A C21A C26A . . 124.47(15) ?
    O2A C21A C22A . . 115.47(14) ?
    C26A C21A C22A . . 120.06(16) ?
    C23A C22A C21A . . 120.62(15) ?
    C23A C22A H22A . . 119.7 ?
    C21A C22A H22A . . 119.7 ?
    C22A C23A C24A . . 118.73(15) ?
    C22A C23A H23A . . 120.6 ?
    C24A C23A H23A . . 120.6 ?
    C25A C24A C23A . . 121.31(16) ?
    C25A C24A N2A . . 119.34(15) ?
    C23A C24A N2A . . 119.36(14) ?
    C26A C25A C24A . . 119.96(15) ?
    C26A C25A H25A . . 120.0 ?
    C24A C25A H25A . . 120.0 ?
    C25A C26A C21A . . 119.31(15) ?
    C25A C26A H26A . . 120.3 ?
    C21A C26A H26A . . 120.3 ?
loop_
    _geom_torsion_atom_site_label_1
    _geom_torsion_atom_site_label_2
    _geom_torsion_atom_site_label_3
    _geom_torsion_atom_site_label_4
    _geom_torsion_site_symmetry_1
    _geom_torsion_site_symmetry_2
    _geom_torsion_site_symmetry_3
    _geom_torsion_site_symmetry_4
    _geom_torsion
    _geom_torsion_publ_flag
    C11 O1 C1 C2 . . . . 79.68(17) ?
    O1 C1 C2 C3 . . . . 57.73(17) ?
    C1 C2 C3 C4 . . . . -179.48(13) ?
    C2 C3 C4 C5 . . . . -75.13(17) ?
    C21 O2 C5 C4 . . . . 176.62(12) ?
    C3 C4 C5 O2 . . . . -68.71(17) ?
    C1 O1 C11 C16 . . . . -1.6(2) ?
    C1 O1 C11 C12 . . . . 177.31(13) ?
    O1 C11 C12 C13 . . . . -176.71(14) ?
    C16 C11 C12 C13 . . . . 2.2(2) ?
    C11 C12 C13 C14 . . . . -1.2(2) ?
    C12 C13 C14 C15 . . . . -0.5(2) ?
    C12 C13 C14 N1 . . . . 177.13(14) ?
    O3 N1 C14 C15 . . . . 171.40(15) ?
    O4 N1 C14 C15 . . . . -6.8(2) ?
    O3 N1 C14 C13 . . . . -6.3(2) ?
    O4 N1 C14 C13 . . . . 175.47(14) ?
    C13 C14 C15 C16 . . . . 1.1(2) ?
    N1 C14 C15 C16 . . . . -176.51(14) ?
    C14 C15 C16 C11 . . . . -0.1(2) ?
    O1 C11 C16 C15 . . . . 177.26(14) ?
    C12 C11 C16 C15 . . . . -1.6(2) ?
    C5 O2 C21 C22 . . . . 179.31(13) ?
    C5 O2 C21 C26 . . . . -0.3(2) ?
    O2 C21 C22 C23 . . . . -179.09(14) ?
    C26 C21 C22 C23 . . . . 0.5(2) ?
    C21 C22 C23 C24 . . . . -0.3(2) ?
    C22 C23 C24 C25 . . . . 0.0(2) ?
    C22 C23 C24 N2 . . . . -178.87(14) ?
    O5 N2 C24 C25 . . . . 174.65(16) ?
    O6 N2 C24 C25 . . . . -6.2(2) ?
    O5 N2 C24 C23 . . . . -6.5(2) ?
    O6 N2 C24 C23 . . . . 172.66(15) ?
    C23 C24 C25 C26 . . . . 0.1(2) ?
    N2 C24 C25 C26 . . . . 178.96(14) ?
    C24 C25 C26 C21 . . . . 0.1(2) ?
    O2 C21 C26 C25 . . . . 179.14(14) ?
    C22 C21 C26 C25 . . . . -0.4(2) ?
    C11A O1A C1A C2A . . . . 79.87(18) ?
    O1A C1A C2A C3A . . . . 53.61(19) ?
    C1A C2A C3A C4A . . . . 175.62(14) ?
    C2A C3A C4A C5A . . . . -78.46(18) ?
    C21A O2A C5A C4A . . . . 175.20(13) ?
    C3A C4A C5A O2A . . . . -76.49(16) ?
    C1A O1A C11A C12A . . . . -178.18(14) ?
    C1A O1A C11A C16A . . . . 3.7(2) ?
    O1A C11A C12A C13A . . . . -176.12(14) ?
    C16A C11A C12A C13A . . . . 2.1(2) ?
    C11A C12A C13A C14A . . . . -0.4(2) ?
    C12A C13A C14A C15A . . . . -1.6(2) ?
    C12A C13A C14A N1A . . . . 178.37(14) ?
    O3A N1A C14A C13A . . . . -1.7(2) ?
    O4A N1A C14A C13A . . . . 178.37(15) ?
    O3A N1A C14A C15A . . . . 178.32(15) ?
    O4A N1A C14A C15A . . . . -1.6(2) ?
    C13A C14A C15A C16A . . . . 1.8(2) ?
    N1A C14A C15A C16A . . . . -178.17(14) ?
    C14A C15A C16A C11A . . . . 0.0(2) ?
    O1A C11A C16A C15A . . . . 176.14(15) ?
    C12A C11A C16A C15A . . . . -1.9(2) ?
    C5A O2A C21A C26A . . . . 0.4(2) ?
    C5A O2A C21A C22A . . . . -179.83(13) ?
    O2A C21A C22A C23A . . . . 179.88(14) ?
    C26A C21A C22A C23A . . . . -0.3(2) ?
    C21A C22A C23A C24A . . . . -0.3(2) ?
    C22A C23A C24A C25A . . . . 0.6(2) ?
    C22A C23A C24A N2A . . . . -179.41(14) ?
    O5A N2A C24A C25A . . . . 176.09(15) ?
    O6A N2A C24A C25A . . . . -3.5(2) ?
    O5A N2A C24A C23A . . . . -3.9(2) ?
    O6A N2A C24A C23A . . . . 176.52(15) ?
    C23A C24A C25A C26A . . . . -0.2(2) ?
    N2A C24A C25A C26A . . . . 179.80(14) ?
    C24A C25A C26A C21A . . . . -0.4(2) ?
    O2A C21A C26A C25A . . . . -179.51(15) ?
    C22A C21A C26A C25A . . . . 0.7(2) ?
data_global
_journal_date_recd_electronic     2009-03-28
_journal_date_accepted     2009-03-30
_journal_name_full     'Acta Crystallographica, Section E'
_journal_year     2009
_journal_volume     65
_journal_issue      5
_journal_page_first     o946
_journal_page_last     o946
_journal_paper_category     QO
_journal_coeditor_code     TK2408
_publ_contact_author_name     'Dr. Mrs. Zareen Akhter'
_publ_contact_author_address
;
Department of Chemistry, Quaid - i- Azam University, Islamabad 45320, Pakistan
;
_publ_contact_author_email     zareenakhter@yahoo.com
_publ_contact_author_fax      92519219888
_publ_contact_author_phone        .92E-306
_publ_section_title
;
1,5-Bis(4-nitrophenoxy)pentane
;
loop_
    _publ_author_name
    _publ_author_address
    'Khan, Muhammad Saif Ullah'
;
Department of Chemistry, Quaid-i-Azam University, Islamabad 45320, Pakistan
;
    'Akhter, Zareen'
;
Department of Chemistry, Quaid-i-Azam University, Islamabad 45320, Pakistan
;
    'Bolte, Michael'
;
Institut f\"ur Anorganische Chemie
J. W. Goethe-Universit\"at Frankfurt
Max-von-Laue-Strasse 7
60438 Frankfurt/Main
Germany
;
    'Butt, M. Saeed'
;
Department of Chemistry, Quaid-i-Azam University, Islamabad 45320, Pakistan
;
    'Siddiqi, Humaira M.'
;
Department of Chemistry, Quaid-i-Azam University, Islamabad 45320, Pakistan
;
