# Supplementary material for: 1,5-Bis(4-nitro­phen­oxy)penta­ne
Source: Acta Crystallogr Sect E Struct Rep Online. 2009 Apr 2;65(Pt 5):o946. doi: 10.1107/S1600536809011672 (PMC2977647; doi:10.1107/S1600536809011672)
Supplement: Supplementary file 2 [file e-65-0o946-Isup2.hkl]

# 
# h,k,l, Fc-squared, Fo-squared, sigma(Fo-squared) and status flag 
# 
data_I
_shelx_title ' za22 in P-1' 
_shelx_refln_list_code          4 
_shelx_F_calc_maximum      411.69 
_exptl_crystal_F_000       728.00 
_reflns_d_resolution_high  0.8209 
 
loop_ 
 _symmetry_equiv_pos_as_xyz 
 'x, y, z' 
 '-x, -y, -z' 
 
_cell_length_a    10.6032 
_cell_length_b    10.7227 
_cell_length_c    16.3124 
_cell_angle_alpha  95.603 
_cell_angle_beta  105.718 
_cell_angle_gamma 110.572 
 
_shelx_F_squared_multiplier     1.000 
 
loop_ 
 _refln_index_h 
 _refln_index_k 
 _refln_index_l 
 _refln_F_squared_calc 
 _refln_F_squared_meas 
 _refln_F_squared_sigma 
 _refln_observed_status 
   2   0   0        0.23        1.96      2.28 o 
   3   0   0      145.88      134.25      5.05 o 
   4   0   0        1.10        6.04      4.12 o 
   5   0   0     2778.32     2805.55     71.16 o 
   6   0   0       12.84       16.62      4.57 o 
   7   0   0       56.53       77.80      5.41 o 
   8   0   0       95.95       98.28      5.86 o 
   9   0   0      288.40      251.00     11.37 o 
  10   0   0      129.54      131.35      6.87 o 
  11   0   0       27.00       27.30      6.94 o 
 -11   1   0       10.15        0.73      6.52 o 
 -10   1   0       22.14       21.62      5.97 o 
  -9   1   0     1949.36     1787.29     32.66 o 
  -8   1   0      197.84      199.18      5.65 o 
  -7   1   0       12.72       21.78      4.37 o 
  -6   1   0       44.30       37.06      4.42 o 
  -5   1   0      154.58      154.36      6.69 o 
  -4   1   0      616.72      625.03      8.13 o 
  -3   1   0       33.46       41.65      3.39 o 
  -2   1   0    57087.94    62643.50    671.72 o 
   1   1   0      422.31      338.63     14.05 o 
   2   1   0      881.14      796.88     11.11 o 
   3   1   0      657.56      577.74     11.08 o 
   4   1   0      572.62      617.44      9.30 o 
   5   1   0     1350.81     1235.25     20.92 o 
   6   1   0       52.21       53.23      5.53 o 
   7   1   0      598.55      550.29     23.38 o 
   8   1   0       14.28       12.78      5.48 o 
   9   1   0       32.59       31.12      7.87 o 
  10   1   0       98.83      103.05      7.22 o 
 -12   2   0       13.36       18.76     11.67 o 
 -11   2   0      408.10      386.13      8.24 o 
 -10   2   0      203.39      193.72      6.84 o 
  -9   2   0     1097.47     1135.68     12.56 o 
  -8   2   0       71.93       81.90      5.14 o 
  -7   2   0       36.92       35.25      4.40 o 
  -6   2   0       58.71       72.08      4.78 o 
  -5   2   0       46.99       51.86      4.99 o 
  -4   2   0      283.05      292.27      6.24 o 
  -3   2   0       19.34       18.67      3.29 o 
  -2   2   0     1908.79     1760.97     31.07 o 
  -1   2   0        3.70        4.05      2.10 o 
   0   2   0     4737.97     3973.10    126.98 o 
   1   2   0     3056.61     2622.07     54.58 o 
   2   2   0     2406.32     2207.20     19.61 o 
   3   2   0      689.73      609.33     11.97 o 
   4   2   0     1329.83     1467.41     19.97 o 
   5   2   0     1449.13     1486.56     21.33 o 
   6   2   0       13.24       13.73      4.91 o 
   7   2   0       77.35       82.52      6.39 o 
   8   2   0       84.01       70.91      6.42 o 
   9   2   0        4.16        5.22      7.57 o 
  10   2   0        0.96       13.36      7.92 o 
 -12   3   0        0.02        9.75      7.33 o 
 -11   3   0        5.88        5.53      6.81 o 
 -10   3   0        0.00        8.21      6.09 o 
  -9   3   0        6.14        9.29      5.81 o 
  -8   3   0      968.78      958.65     15.53 o 
  -7   3   0      218.57      233.95      6.54 o 
  -6   3   0        5.76        9.87      4.57 o 
  -5   3   0      665.18      682.30     15.60 o 
  -4   3   0      688.81      710.28      9.53 o 
  -3   3   0      184.57      179.54      5.74 o 
  -2   3   0     9858.03     9162.83    147.62 o 
  -1   3   0      843.04      711.58     15.82 o 
   0   3   0       92.60       82.51      5.60 o 
   1   3   0      588.28      547.44     18.32 o 
   2   3   0      254.28      285.83      7.62 o 
   3   3   0     1657.48     1774.73     18.59 o 
   4   3   0       21.91       32.18      4.79 o 
   5   3   0      390.76      400.30      7.45 o 
   6   3   0        0.98        2.13      5.62 o 
   7   3   0       35.76       36.36      5.91 o 
   8   3   0        4.46        5.40      6.48 o 
   9   3   0      157.07      163.33      8.85 o 
 -12   4   0       35.85       35.82      8.04 o 
 -11   4   0      245.01      246.18      7.86 o 
 -10   4   0      376.99      406.84      9.38 o 
  -9   4   0      209.51      222.62      7.06 o 
  -8   4   0      187.20      184.32      6.83 o 
  -7   4   0      486.79      490.69     11.40 o 
  -6   4   0       43.84       58.60      4.73 o 
  -5   4   0      962.97     1046.59     23.61 o 
  -4   4   0      598.44      576.45     14.45 o 
  -3   4   0      287.79      284.98      6.70 o 
  -2   4   0       26.06       30.31      3.84 o 
  -1   4   0      704.94      647.95     11.00 o 
   0   4   0      892.29      788.57     12.25 o 
   1   4   0     1857.26     1806.95     47.96 o 
   2   4   0      808.74      782.18     19.62 o 
   3   4   0      348.31      355.83     14.28 o 
   4   4   0       11.55       21.66      5.82 o 
   5   4   0       94.89       86.49      5.77 o 
   6   4   0      115.83      103.08      7.05 o 
   7   4   0      150.22      163.45      6.75 o 
   8   4   0        4.53       14.05      7.62 o 
   9   4   0      109.67      126.52      9.50 o 
 -12   5   0       77.49       81.94      8.39 o 
 -11   5   0      130.73      148.47      7.44 o 
 -10   5   0        0.24        4.17      6.02 o 
  -9   5   0       32.21       31.73      6.58 o 
  -8   5   0      940.33      883.31     19.61 o 
  -7   5   0      149.57      143.33      5.42 o 
  -6   5   0      816.60      838.19     13.40 o 
  -5   5   0      118.94      134.13      5.69 o 
  -4   5   0      308.49      301.25      7.86 o 
  -3   5   0       15.22       14.18      4.80 o 
  -2   5   0      126.86      121.43      5.62 o 
  -1   5   0      537.53      560.40      9.78 o 
   0   5   0      287.11      245.24      8.52 o 
   1   5   0     1837.86     1914.12     38.24 o 
   2   5   0       24.98       21.46      5.65 o 
   3   5   0      100.45      110.94      6.32 o 
   4   5   0       10.42       11.16      6.26 o 
   5   5   0      351.58      367.27     10.17 o 
   6   5   0      199.80      191.89      6.88 o 
   7   5   0        2.53        6.31      6.45 o 
   8   5   0       15.34       39.24      7.67 o 
 -12   6   0       46.92       45.59      7.84 o 
 -11   6   0        0.11       -2.33      6.79 o 
 -10   6   0        6.87        0.24      6.76 o 
  -9   6   0      579.12      571.45     17.00 o 
  -8   6   0     2112.25     2143.39     15.05 o 
  -7   6   0       25.43       17.21      5.20 o 
  -6   6   0       50.26       49.78      5.14 o 
  -5   6   0      171.27      170.41      5.89 o 
  -4   6   0       12.60       15.36      4.60 o 
  -3   6   0       77.21       83.17      4.89 o 
  -2   6   0       78.72       76.40      5.61 o 
  -1   6   0       72.35       65.84      6.19 o 
   0   6   0      769.46      870.30     12.65 o 
   1   6   0        5.10        4.50      5.50 o 
   2   6   0       28.89       35.39      5.95 o 
   3   6   0        4.63        6.92      6.20 o 
   4   6   0      207.44      217.72      8.35 o 
   5   6   0      871.85      849.34      9.56 o 
   6   6   0      159.45      167.21      7.62 o 
   7   6   0       15.62       16.91      7.10 o 
 -12   7   0       41.73       48.45      8.06 o 
 -11   7   0       29.30       26.29      7.67 o 
 -10   7   0      741.19      753.12     13.85 o 
  -9   7   0       24.94       24.26      5.66 o 
  -8   7   0       40.18       39.90      5.20 o 
  -7   7   0       32.35       34.46      5.41 o 
  -6   7   0      305.33      301.59      6.72 o 
  -5   7   0       91.91       89.87      5.41 o 
  -4   7   0       10.52       15.59      5.20 o 
  -3   7   0     1284.50     1287.90     29.65 o 
  -2   7   0      141.53      142.03      6.41 o 
  -1   7   0       12.45        7.95      6.51 o 
   0   7   0       42.67       34.30      5.33 o 
   1   7   0       40.94       36.07      5.62 o 
   2   7   0       18.28        6.97      6.35 o 
   3   7   0      617.24      609.72     10.01 o 
   4   7   0       26.16        9.89      7.50 o 
   5   7   0        0.73        8.18      6.49 o 
   6   7   0       53.46       54.49      7.02 o 
 -11   8   0        0.03        7.25      7.87 o 
 -10   8   0      116.91      122.34      6.78 o 
  -9   8   0      267.29      253.78      6.93 o 
  -8   8   0       96.06       93.73      6.36 o 
  -7   8   0      159.92      171.91      6.29 o 
  -6   8   0       47.90       43.92      5.37 o 
  -5   8   0       94.94       85.23      6.06 o 
  -4   8   0       15.51       14.33      6.30 o 
  -3   8   0       22.58       24.14      6.14 o 
  -2   8   0       17.46       22.47      5.69 o 
  -1   8   0       25.92       24.93      5.76 o 
   0   8   0      120.66      127.39      6.54 o 
   1   8   0       83.47       83.57      6.16 o 
   2   8   0        5.70        9.42      6.94 o 
   3   8   0       65.48       68.41      7.40 o 
   4   8   0      111.45      117.89      8.40 o 
   5   8   0       51.29       56.39      7.29 o 
 -11   9   0      101.15       95.53      7.60 o 
 -10   9   0      189.34      178.02      7.15 o 
  -9   9   0      142.01      144.18      7.11 o 
  -8   9   0        8.34        6.69      5.92 o 
  -7   9   0      128.44      125.89      6.41 o 
  -6   9   0      189.16      181.99      6.96 o 
  -5   9   0      367.95      364.68      7.72 o 
  -4   9   0      465.59      452.85     10.02 o 
  -3   9   0        5.61       10.60      7.32 o 
  -2   9   0        8.71        6.69      6.74 o 
  -1   9   0        7.53        9.26      6.37 o 
   0   9   0      147.36      154.21      6.90 o 
   1   9   0      599.14      608.04     13.47 o 
   2   9   0       63.46       70.49      6.68 o 
   3   9   0      185.82      172.31      7.73 o 
   4   9   0        7.62        3.71      8.44 o 
 -11  10   0       13.77       21.46     10.93 o 
 -10  10   0       13.34       15.43      6.71 o 
  -9  10   0       62.30       53.27      7.02 o 
  -8  10   0       16.40       30.13      6.77 o 
  -7  10   0       12.65       11.58      6.44 o 
  -6  10   0      353.51      323.93     11.99 o 
  -5  10   0     2048.21     1911.11     30.43 o 
  -4  10   0      114.08      115.70      8.35 o 
  -3  10   0       68.79       61.55      8.36 o 
  -2  10   0        7.70        6.64      7.53 o 
  -1  10   0        0.13       -4.01      6.92 o 
   0  10   0       30.84       37.82      7.37 o 
   1  10   0      395.07      371.67      8.69 o 
   2  10   0        9.07       10.32      7.17 o 
   3  10   0        0.08       14.72      7.42 o 
 -10  11   0        4.28        7.79      7.50 o 
  -9  11   0        1.15        1.35      7.15 o 
  -8  11   0      358.76      322.90      9.14 o 
  -7  11   0      849.30      788.62     12.69 o 
  -6  11   0        1.29       -4.46      8.32 o 
  -5  11   0      113.36      104.39      8.59 o 
  -4  11   0       39.46       23.59      8.90 o 
  -3  11   0      213.73      224.07      9.59 o 
  -2  11   0        2.12        3.55      9.01 o 
  -1  11   0      344.98      329.82     11.40 o 
   0  11   0       32.80       36.93      8.07 o 
   1  11   0       36.81       35.17      7.68 o 
  -8  12   0       76.48       58.71      9.89 o 
  -7  12   0        2.04       -4.55      9.28 o 
  -6  12   0       31.99       22.99      8.91 o 
  -5  12   0        0.01       -6.83      8.85 o 
  -4  12   0        4.70        3.71      9.42 o 
  -3  12   0       29.29       32.58      9.61 o 
  -2  12   0        1.73        0.46      9.17 o 
  -1  12   0        0.72       -1.72      9.03 o 
   4 -13   1        0.78        5.97     12.36 o 
   5 -13   1       44.05       29.22     15.47 o 
   0 -12   1        2.67      -12.99     18.10 o 
   1 -12   1       10.22        3.94      8.90 o 
   2 -12   1       28.27       18.97      8.98 o 
   3 -12   1       32.69       28.87      9.26 o 
   4 -12   1       95.81       98.86      9.86 o 
   5 -12   1       81.75       62.10     11.37 o 
   6 -12   1        0.08        2.95      9.03 o 
   7 -12   1       15.56       32.67      9.30 o 
   8 -12   1        4.14        2.53      9.18 o 
  -2 -11   1        0.00       10.34     10.50 o 
  -1 -11   1       61.05       55.14      8.60 o 
   0 -11   1      117.05      118.97      9.05 o 
   1 -11   1        4.11       -4.04      7.64 o 
   2 -11   1       32.63       18.57      7.70 o 
   3 -11   1      427.58      448.19     14.41 o 
   4 -11   1       12.53       17.77      9.46 o 
   5 -11   1        0.59        2.09      8.35 o 
   6 -11   1      144.01      139.50      9.23 o 
   7 -11   1      391.45      356.16      9.94 o 
   8 -11   1        6.24        7.36      6.92 o 
   9 -11   1       23.91       24.75      7.48 o 
  10 -11   1        4.07       -0.14     11.78 o 
  -3 -10   1        0.24        4.09      7.51 o 
  -2 -10   1       59.00       64.02      7.50 o 
  -1 -10   1        2.12        7.95      6.74 o 
   0 -10   1       35.13       38.29      6.80 o 
   1 -10   1        3.35        1.73      6.62 o 
   2 -10   1      641.17      692.25     16.46 o 
   3 -10   1        7.65       13.06      6.60 o 
   4 -10   1        5.74       16.73      7.11 o 
   5 -10   1       50.60       53.40      7.17 o 
   6 -10   1      580.22      574.43     19.51 o 
   7 -10   1       88.12      101.84      6.65 o 
   8 -10   1        2.11       -0.78      6.45 o 
   9 -10   1        9.66       11.24      6.74 o 
  10 -10   1       33.35       35.26      6.60 o 
  -5  -9   1       16.26       27.92     11.86 o 
  -4  -9   1        0.13       -5.68      8.34 o 
  -3  -9   1       99.95      124.19      8.64 o 
  -2  -9   1       96.10      107.45      6.97 o 
  -1  -9   1        0.00        6.65      6.12 o 
   0  -9   1        6.23        3.12      6.38 o 
   1  -9   1      149.11      153.43      6.96 o 
   2  -9   1       69.24       77.00      7.01 o 
   3  -9   1       28.41       41.87      6.70 o 
   4  -9   1      106.58      133.41      7.11 o 
   5  -9   1      343.26      332.33     13.20 o 
   6  -9   1        1.53       -0.57      5.68 o 
   7  -9   1       13.86       14.17      5.74 o 
   8  -9   1       73.97       76.68      6.05 o 
   9  -9   1       27.87       26.85      6.10 o 
  10  -9   1      146.90      140.54      6.98 o 
  11  -9   1        1.82       -0.33      7.91 o 
  -6  -8   1       73.62       83.35      8.04 o 
  -5  -8   1       27.65       27.50      7.15 o 
  -4  -8   1      210.58      203.05      8.50 o 
  -3  -8   1       50.81       46.01      7.31 o 
  -2  -8   1       67.19       78.68      7.02 o 
  -1  -8   1        2.04        1.68      5.68 o 
   0  -8   1      127.73      137.74      6.50 o 
   1  -8   1       25.57       32.18      5.65 o 
   2  -8   1        9.18        7.74      5.54 o 
   3  -8   1      134.40      125.30      6.48 o 
   4  -8   1       16.50       16.90      6.01 o 
   5  -8   1      123.71      122.26      5.71 o 
   6  -8   1      193.33      184.19      6.17 o 
   7  -8   1        8.10        4.29      5.55 o 
   8  -8   1       30.11       22.80      5.94 o 
   9  -8   1      309.89      297.16      6.85 o 
  10  -8   1        2.25        2.12      6.79 o 
  11  -8   1        2.22        6.59      7.96 o 
  -7  -7   1        2.88       -4.76      8.03 o 
  -6  -7   1       13.07       15.83      6.75 o 
  -5  -7   1       35.04       34.51      7.03 o 
  -4  -7   1      100.90       90.13      7.18 o 
  -3  -7   1      276.89      278.95      8.50 o 
  -2  -7   1       66.52       67.72      6.81 o 
  -1  -7   1       15.05       14.57      5.99 o 
   0  -7   1        2.97        6.33      5.15 o 
   1  -7   1      364.84      374.28      7.51 o 
   2  -7   1       11.65       17.37      5.23 o 
   3  -7   1      235.29      238.15      7.21 o 
   4  -7   1      177.69      169.15      5.78 o 
   5  -7   1      179.38      189.19      5.99 o 
   6  -7   1       34.58       36.72      5.24 o 
   7  -7   1      256.52      243.45      6.42 o 
   8  -7   1      181.49      181.59      5.92 o 
   9  -7   1      511.55      522.19      7.58 o 
  10  -7   1      589.16      609.01     12.58 o 
  11  -7   1        1.27       -3.18      7.68 o 
  12  -7   1        0.12        2.86      8.76 o 
  -8  -6   1        2.75        2.78      8.93 o 
  -7  -6   1       53.57       59.13      7.44 o 
  -6  -6   1        9.82        6.11      6.39 o 
  -5  -6   1       22.37       30.66      6.22 o 
  -4  -6   1     2087.80     2151.00     42.58 o 
  -3  -6   1      173.19      182.28     12.00 o 
  -2  -6   1       51.50       54.74      5.93 o 
  -1  -6   1       91.76       95.49      6.29 o 
   0  -6   1      134.58      135.04      8.11 o 
   1  -6   1     1880.81     1900.78     46.43 o 
   2  -6   1      259.14      256.10      6.90 o 
   3  -6   1      797.86      801.54      9.19 o 
   4  -6   1       32.33       38.91      4.49 o 
   5  -6   1        1.43        1.40      4.43 o 
   6  -6   1       61.73       62.72      4.90 o 
   7  -6   1     1013.98     1056.70     15.78 o 
   8  -6   1      623.01      615.90     11.97 o 
   9  -6   1      184.32      194.88      8.90 o 
  10  -6   1       54.88       65.59      7.16 o 
  11  -6   1        0.27        4.48      6.76 o 
  12  -6   1       41.69       43.10      7.66 o 
  -8  -5   1        0.03       10.19      7.00 o 
  -7  -5   1        1.93        8.81      6.51 o 
  -6  -5   1     2623.06     2598.56     21.10 o 
  -5  -5   1        0.53       11.01      6.14 o 
  -4  -5   1      278.65      302.23     14.97 o 
  -3  -5   1      215.48      206.90      6.84 o 
  -2  -5   1        3.29        3.03      5.55 o 
  -1  -5   1      626.17      602.79     20.74 o 
   0  -5   1       75.85       67.88      6.35 o 
   1  -5   1        6.95        5.70      4.98 o 
   2  -5   1       17.75       14.89      5.19 o 
   3  -5   1      542.59      500.18     10.45 o 
   4  -5   1        0.02        2.79      4.42 o 
   5  -5   1     2702.06     2871.01     35.86 o 
   6  -5   1      920.21      929.32      8.53 o 
   7  -5   1      611.36      666.14     12.51 o 
   8  -5   1      608.23      597.90      9.25 o 
   9  -5   1       10.93       18.41      6.16 o 
  10  -5   1       10.13        7.78      6.15 o 
  11  -5   1       58.27       59.98      7.37 o 
  12  -5   1       17.16       27.31      7.57 o 
  -9  -4   1        2.86        7.60      8.69 o 
  -8  -4   1       68.66       66.52      7.17 o 
  -7  -4   1      242.00      231.71      7.02 o 
  -6  -4   1     1181.73     1216.69     29.49 o 
  -5  -4   1       49.71       54.69      5.51 o 
  -4  -4   1      641.99      589.33      9.66 o 
  -3  -4   1       12.97       13.62      5.33 o 
  -2  -4   1      151.68      171.63      9.16 o 
  -1  -4   1        6.42       10.31      5.43 o 
   0  -4   1     1421.79     1186.61     24.90 o 
   1  -4   1       27.49       29.19      4.40 o 
   2  -4   1       53.44       50.77      4.13 o 
   3  -4   1      873.78      873.97     20.77 o 
   4  -4   1      302.46      302.90      9.24 o 
   5  -4   1      117.93      126.23      4.89 o 
   6  -4   1      100.08      123.53      5.27 o 
   7  -4   1        5.08       11.51      5.35 o 
   8  -4   1       10.45       18.12      5.72 o 
   9  -4   1      408.69      398.41      7.66 o 
  10  -4   1      296.98      291.31      7.69 o 
  11  -4   1        0.83        4.61      6.71 o 
  12  -4   1        1.14        9.83      7.53 o 
 -10  -3   1        0.07        5.74      8.33 o 
  -9  -3   1        0.16        7.33      7.72 o 
  -8  -3   1       76.68       73.83      6.09 o 
  -7  -3   1       14.46       21.67      5.93 o 
  -6  -3   1        4.46        1.69      5.33 o 
  -5  -3   1       21.38       25.59      5.22 o 
  -4  -3   1       12.58       11.08      4.60 o 
  -3  -3   1     2025.37     2087.75     63.44 o 
  -2  -3   1     1050.22      940.26     25.80 o 
  -1  -3   1     2186.46     2119.19     19.06 o 
   0  -3   1     1371.77     1179.97     24.97 o 
   1  -3   1       37.70       35.39      4.39 o 
   2  -3   1       39.83       66.72     13.11 o 
   3  -3   1      344.96      294.30      6.55 o 
   4  -3   1       31.65       45.41      4.42 o 
   5  -3   1       47.63       39.01      4.38 o 
   6  -3   1       35.03       38.28      4.74 o 
   7  -3   1      533.59      547.00      8.09 o 
   8  -3   1      183.48      187.09      6.38 o 
   9  -3   1      120.13      116.59      6.34 o 
  10  -3   1       45.10       42.49      6.24 o 
  11  -3   1       51.60       47.57      6.78 o 
  12  -3   1       91.51       64.76     15.85 o 
 -10  -2   1      108.82      105.68     12.42 o 
  -9  -2   1        0.00       -4.54      6.96 o 
  -8  -2   1      187.71      200.27      8.55 o 
  -7  -2   1        1.05        7.28      5.35 o 
  -6  -2   1        8.14        9.23      5.03 o 
  -5  -2   1       87.05       89.52      5.29 o 
  -4  -2   1       61.82       43.08      4.96 o 
  -3  -2   1     1110.82     1091.43     22.58 o 
  -2  -2   1      641.70      572.11     12.92 o 
  -1  -2   1      751.43      646.38     12.07 o 
   0  -2   1      131.41      106.18      5.91 o 
   1  -2   1     3785.71     3212.01     59.89 o 
   2  -2   1      369.48      343.28      7.76 o 
   3  -2   1      105.22      107.13      4.41 o 
   4  -2   1      242.01      228.86      6.01 o 
   5  -2   1      140.84      156.82      5.37 o 
   6  -2   1      313.57      352.47      5.98 o 
   7  -2   1      849.68      858.21     16.67 o 
   8  -2   1       32.59       37.56      5.01 o 
   9  -2   1      245.70      241.28      6.39 o 
  10  -2   1      309.17      268.89      7.43 o 
  11  -2   1       16.30       22.37      7.52 o 
 -11  -1   1       15.09       20.70      7.58 o 
 -10  -1   1       42.88       34.08      6.47 o 
  -9  -1   1        0.41        4.91      6.42 o 
  -8  -1   1      118.40      118.92      6.43 o 
  -7  -1   1        7.88        0.36      5.55 o 
  -6  -1   1       93.21       82.37      5.44 o 
  -5  -1   1      197.12      236.04      6.54 o 
  -4  -1   1      320.66      311.51     11.19 o 
  -3  -1   1      119.09      107.31      4.70 o 
  -2  -1   1       26.49       24.49      3.33 o 
   2  -1   1      493.09      439.70      9.65 o 
   3  -1   1     1374.36     1258.54     21.16 o 
   4  -1   1      651.98      669.64     17.92 o 
   5  -1   1      720.08      758.96      9.30 o 
   6  -1   1       29.63       30.39      4.15 o 
   7  -1   1        1.25        4.98      4.19 o 
   8  -1   1      142.53      113.41      5.31 o 
   9  -1   1        0.32       -1.26      5.57 o 
  10  -1   1        0.39        6.88      6.03 o 
  11  -1   1       66.58       63.89      7.04 o 
 -11   0   1        0.05        0.70      6.84 o 
 -10   0   1       84.90       79.71      7.16 o 
  -9   0   1       72.22       73.42      6.07 o 
  -8   0   1       95.53      101.88      6.43 o 
  -7   0   1       36.69       46.80      5.32 o 
  -6   0   1      274.39      301.57      8.03 o 
  -5   0   1     1584.72     1707.24     37.55 o 
  -4   0   1       29.96       38.90      4.27 o 
  -3   0   1     3910.56     3567.60     39.27 o 
  -2   0   1      741.14      657.73     11.17 o 
   2   0   1      595.82      536.99     16.35 o 
   3   0   1     1244.75     1244.66     16.37 o 
   4   0   1      156.55      166.03      5.81 o 
   5   0   1     1282.59     1409.31     20.31 o 
   6   0   1      642.42      652.84     23.43 o 
   7   0   1        0.70        6.01      5.10 o 
   8   0   1       64.86       49.88      5.71 o 
   9   0   1       79.26       80.11      6.38 o 
  10   0   1        6.24        6.38      6.45 o 
  11   0   1        2.29        5.00      7.05 o 
 -11   1   1        2.00        0.42      6.69 o 
 -10   1   1       76.38      106.98      6.28 o 
  -9   1   1      243.99      239.39      9.48 o 
  -8   1   1      428.66      406.81      6.55 o 
  -7   1   1        0.09        4.16      4.69 o 
  -6   1   1       75.67       65.73      4.48 o 
  -5   1   1      672.96      681.45      8.26 o 
  -4   1   1       27.76       29.22      3.74 o 
  -3   1   1       86.63      103.35      4.46 o 
  -2   1   1     2326.92     2126.97     50.10 o 
   1   1   1       56.33       47.38      4.13 o 
   2   1   1      845.94      673.75     36.84 o 
   3   1   1      777.65      688.69     13.22 o 
   4   1   1      446.06      452.46      7.66 o 
   5   1   1     2064.17     2166.25     28.21 o 
   6   1   1       68.96       87.99      5.86 o 
   7   1   1       36.39       37.61      5.92 o 
   8   1   1        8.26       -3.89      6.47 o 
   9   1   1       10.01       12.08      6.22 o 
  10   1   1        9.99        5.97      6.86 o 
 -12   2   1       84.99       83.58      7.56 o 
 -11   2   1       89.04       94.44      7.11 o 
 -10   2   1      210.80      208.07      6.93 o 
  -9   2   1      466.44      501.03      9.32 o 
  -8   2   1      339.74      334.20      6.75 o 
  -7   2   1      311.00      293.71      6.58 o 
  -6   2   1      164.99      170.02      5.57 o 
  -5   2   1      716.13      691.30     13.28 o 
  -4   2   1      495.26      495.39      8.76 o 
  -3   2   1     3616.09     3391.95     60.97 o 
  -2   2   1        0.51        2.23      2.66 o 
  -1   2   1        5.84        7.84      2.67 o 
   0   2   1      877.70      725.37     33.98 o 
   1   2   1     5198.51     4574.21    115.82 o 
   2   2   1     1180.32     1061.38     40.25 o 
   3   2   1     1154.01     1167.51     21.27 o 
   4   2   1      951.59     1053.90     22.21 o 
   5   2   1        8.58       14.64      4.74 o 
   6   2   1      193.45      213.15      6.86 o 
   7   2   1       10.92       -0.97      6.13 o 
   8   2   1      270.92      229.00      7.65 o 
   9   2   1        5.25       16.13      7.21 o 
  10   2   1        5.00       -2.29      7.53 o 
 -12   3   1        1.70        7.22      7.32 o 
 -11   3   1       24.63       19.65      7.03 o 
 -10   3   1       17.91       19.67      6.13 o 
  -9   3   1      401.83      404.12      8.28 o 
  -8   3   1      489.27      475.51      8.02 o 
  -7   3   1      213.66      219.96      9.21 o 
  -6   3   1        7.21        6.01      4.60 o 
  -5   3   1      168.41      159.19      5.49 o 
  -4   3   1      937.90      911.58     14.75 o 
  -3   3   1        0.03        5.31      2.95 o 
  -2   3   1        0.99        4.85      2.96 o 
  -1   3   1    13108.26    12738.58    338.44 o 
   0   3   1     3268.08     3135.60     48.54 o 
   1   3   1       40.67       31.28      4.68 o 
   2   3   1     1830.98     1821.43     32.64 o 
   3   3   1        0.00       11.53      4.75 o 
   4   3   1      736.18      778.25     14.77 o 
   5   3   1       42.78       54.83      5.15 o 
   6   3   1      516.64      549.98      8.20 o 
   7   3   1        3.50        8.23      6.49 o 
   8   3   1       50.87       42.88      7.60 o 
   9   3   1      221.04      213.61      8.66 o 
 -12   4   1       48.00       58.05      7.92 o 
 -11   4   1       37.95       52.08      7.04 o 
 -10   4   1      477.15      470.47      9.51 o 
  -9   4   1       42.58       48.73      7.05 o 
  -8   4   1      188.64      193.30      6.63 o 
  -7   4   1      669.53      685.11     22.20 o 
  -6   4   1       93.22      100.22      4.86 o 
  -5   4   1      284.99      312.84      7.07 o 
  -4   4   1     1145.12     1111.57     14.92 o 
  -3   4   1      974.02      968.61     21.93 o 
  -2   4   1     1712.21     1677.21     15.34 o 
  -1   4   1        0.92        3.00      4.87 o 
   0   4   1      311.13      311.29     11.01 o 
   1   4   1     2190.32     2468.93     29.34 o 
   2   4   1     4679.71     4686.38    163.74 o 
   3   4   1      357.06      371.63      9.76 o 
   4   4   1     1398.85     1363.85     18.27 o 
   5   4   1        0.01        6.62      5.47 o 
   6   4   1       25.49       24.45      6.12 o 
   7   4   1       63.43       51.35      6.21 o 
   8   4   1      115.36      109.74      9.37 o 
   9   4   1       40.09       61.03      8.50 o 
 -12   5   1      193.03      205.66      9.07 o 
 -11   5   1        2.64        1.08      7.00 o 
 -10   5   1      318.84      296.97      7.89 o 
  -9   5   1       17.91       19.05      6.82 o 
  -8   5   1       64.74       67.07      6.14 o 
  -7   5   1      152.09      142.71      5.28 o 
  -6   5   1       33.08       45.08      4.89 o 
  -5   5   1     3956.22     4113.54     59.02 o 
  -4   5   1      121.21      138.33      6.10 o 
  -3   5   1      370.01      388.51      7.80 o 
  -2   5   1     1024.40     1061.83     21.96 o 
  -1   5   1        2.03        1.21      5.20 o 
   0   5   1    10344.38    10762.69    200.72 o 
   1   5   1      102.64      109.28      6.32 o 
   2   5   1       75.45       74.90      5.71 o 
   3   5   1       57.54       54.48      5.62 o 
   4   5   1     1059.46     1059.20     22.76 o 
   5   5   1      587.00      567.42      8.66 o 
   6   5   1       56.79       53.29      6.65 o 
   7   5   1        1.72       -3.87      6.62 o 
   8   5   1       26.15       46.32      8.36 o 
 -12   6   1       78.69       76.12      7.88 o 
 -11   6   1       61.34       80.04      7.46 o 
 -10   6   1       39.37       52.18      6.88 o 
  -9   6   1      586.44      599.75     10.67 o 
  -8   6   1       77.65       87.66      5.55 o 
  -7   6   1      361.54      366.24     10.67 o 
  -6   6   1       20.96       23.05      4.90 o 
  -5   6   1     2672.52     2728.90     64.07 o 
  -4   6   1      114.28      130.97      5.65 o 
  -3   6   1      489.74      510.26     10.69 o 
  -2   6   1     3101.38     3279.65     48.93 o 
  -1   6   1       27.78       31.67      5.30 o 
   0   6   1      127.36      148.28      6.03 o 
   1   6   1       11.45       20.89      5.56 o 
   2   6   1       25.60       36.02      5.85 o 
   3   6   1      712.72      711.95     15.46 o 
   4   6   1      320.34      366.39     15.78 o 
   5   6   1      101.39      102.63      6.87 o 
   6   6   1       10.33       15.78      6.64 o 
   7   6   1       11.85       12.14      7.44 o 
 -12   7   1      159.31      166.03      8.54 o 
 -11   7   1       82.16       80.46      7.60 o 
 -10   7   1      173.07      184.96      8.05 o 
  -9   7   1        9.64       14.19      5.51 o 
  -8   7   1      112.38      100.15      5.87 o 
  -7   7   1      268.19      285.04      6.78 o 
  -6   7   1       17.26       21.12      5.10 o 
  -5   7   1      282.13      270.61      6.79 o 
  -4   7   1       46.43       49.40      5.33 o 
  -3   7   1        0.05        2.49      5.97 o 
  -2   7   1       41.06       33.95      5.85 o 
  -1   7   1        5.47        5.10      5.20 o 
   0   7   1      273.58      269.86      7.04 o 
   1   7   1       13.32       14.08      5.54 o 
   2   7   1     1260.81     1328.41     24.04 o 
   3   7   1      102.27       97.54      7.58 o 
   4   7   1       11.77       10.85      7.11 o 
   5   7   1        3.29        0.78      6.68 o 
   6   7   1        6.37       23.36      7.49 o 
 -12   8   1       93.08       96.72      8.73 o 
 -11   8   1       58.85       49.19      7.71 o 
 -10   8   1       21.76       21.36      6.11 o 
  -9   8   1        0.01        1.32      5.98 o 
  -8   8   1      139.61      124.40      6.32 o 
  -7   8   1       76.63       82.46      5.81 o 
  -6   8   1        3.60        5.35      5.35 o 
  -5   8   1        7.46        4.65      5.63 o 
  -4   8   1      233.10      220.29      7.23 o 
  -3   8   1       99.84      102.90      8.37 o 
  -2   8   1      103.33      109.25      7.09 o 
  -1   8   1       15.66       16.14      6.33 o 
   0   8   1       47.74       49.04      6.12 o 
   1   8   1      174.95      170.03      6.98 o 
   2   8   1      405.53      410.41     14.65 o 
   3   8   1       69.22       70.59      7.84 o 
   4   8   1       10.24       15.86      8.03 o 
   5   8   1       10.07       19.04      7.51 o 
 -11   9   1       35.81       39.28      8.44 o 
 -10   9   1       54.60       49.45      6.38 o 
  -9   9   1       25.64       25.90      6.50 o 
  -8   9   1       59.56       56.13      6.33 o 
  -7   9   1      293.88      290.14      8.54 o 
  -6   9   1       37.89       34.38      6.42 o 
  -5   9   1        2.61        4.30      6.52 o 
  -4   9   1     1034.04     1044.24     46.78 o 
  -3   9   1       56.35       65.02      7.56 o 
  -2   9   1      491.75      513.58     26.16 o 
  -1   9   1        0.00       -1.12      6.94 o 
   0   9   1       26.22       27.15      6.39 o 
   1   9   1      232.01      222.51      7.66 o 
   2   9   1       65.24       52.35      6.92 o 
   3   9   1       48.19       43.03      7.58 o 
   4   9   1        4.03       10.62      8.11 o 
 -11  10   1        1.88        8.15      7.21 o 
 -10  10   1        1.18        5.21      7.24 o 
  -9  10   1        0.51       -1.41      6.77 o 
  -8  10   1       21.72       29.63      6.62 o 
  -7  10   1       16.26       17.57      6.56 o 
  -6  10   1      381.11      366.97     11.60 o 
  -5  10   1        2.00       11.49      7.52 o 
  -4  10   1     1071.33     1049.10     12.81 o 
  -3  10   1       23.35       32.37      7.92 o 
  -2  10   1      189.48      182.84      9.23 o 
  -1  10   1        6.11       17.66      7.13 o 
   0  10   1       14.09       20.32      7.12 o 
   1  10   1        8.36        1.78      7.25 o 
   2  10   1       72.14       59.17      7.73 o 
   3  10   1       37.06       28.79      8.23 o 
 -10  11   1       42.87       40.34      8.06 o 
  -9  11   1        1.11        1.02      7.49 o 
  -8  11   1       21.79       15.80      7.26 o 
  -7  11   1        6.05        9.66      7.33 o 
  -6  11   1       14.84       26.30      8.73 o 
  -5  11   1      262.81      249.26      9.63 o 
  -4  11   1       42.39       39.86      8.49 o 
  -3  11   1       35.73       22.97      8.45 o 
  -2  11   1       21.46       21.05      8.30 o 
  -1  11   1       46.95       41.20      8.43 o 
   0  11   1      162.23      149.58      8.66 o 
   1  11   1        0.49        7.06      7.72 o 
  -8  12   1       22.39       12.63     10.00 o 
  -7  12   1        5.66        4.63      8.75 o 
  -6  12   1        2.40        9.68      9.22 o 
  -5  12   1      105.06       99.58      9.64 o 
  -4  12   1        0.59       12.02      9.46 o 
  -3  12   1        0.34       -2.18      9.41 o 
  -2  12   1        6.85       17.62      9.31 o 
  -1  12   1       13.37       20.62      9.33 o 
   4 -13   2      193.69      170.46     17.05 o 
   5 -13   2      108.69       99.41     12.22 o 
   0 -12   2       26.71       20.13      8.51 o 
   1 -12   2        5.74        6.87      8.07 o 
   2 -12   2       28.20       29.52      8.54 o 
   3 -12   2      370.22      385.63     10.39 o 
   4 -12   2      348.09      320.28     22.42 o 
   5 -12   2      456.26      443.31     17.47 o 
   6 -12   2       18.79       24.35      8.81 o 
   7 -12   2        9.86        8.92      8.14 o 
   8 -12   2       29.08       31.56      9.01 o 
  -2 -11   2        3.59        2.00      7.72 o 
  -1 -11   2        4.82        8.78      8.67 o 
   0 -11   2        7.08       12.83      7.52 o 
   1 -11   2        4.41        5.60      7.41 o 
   2 -11   2      155.68      162.31      8.29 o 
   3 -11   2     1401.20     1344.12     58.52 o 
   4 -11   2      199.33      181.59     13.02 o 
   5 -11   2      137.51      146.91      8.13 o 
   6 -11   2      207.19      201.80      8.93 o 
   7 -11   2      310.14      282.16      8.94 o 
   8 -11   2      593.42      557.29     12.24 o 
   9 -11   2       11.24       12.38      7.27 o 
  -3 -10   2        0.38        4.84      7.42 o 
  -2 -10   2      306.87      302.42      8.73 o 
  -1 -10   2       83.67       84.85      7.10 o 
   0 -10   2       21.36       26.04      6.50 o 
   1 -10   2      351.86      349.94      8.89 o 
   2 -10   2      139.99      158.07      7.59 o 
   3 -10   2       92.51       92.28      7.34 o 
   4 -10   2      149.60      169.36      7.79 o 
   5 -10   2       83.65       86.11      7.28 o 
   6 -10   2      280.04      266.95      9.68 o 
   7 -10   2      146.16      148.65      7.02 o 
   8 -10   2      143.02      147.10      7.13 o 
   9 -10   2       45.95       33.95      6.97 o 
  10 -10   2       11.07       14.51      6.69 o 
  -5  -9   2        0.18        3.88      8.03 o 
  -4  -9   2       40.93       41.73      9.25 o 
  -3  -9   2      456.75      445.84     10.29 o 
  -2  -9   2      332.60      321.67     16.51 o 
  -1  -9   2       66.34       76.63      6.41 o 
   0  -9   2       32.24       47.36      6.64 o 
   1  -9   2      170.33      182.84      7.18 o 
   2  -9   2       79.80       81.21      6.90 o 
   3  -9   2        0.10        2.56      6.47 o 
   4  -9   2       19.26       21.28      6.30 o 
   5  -9   2       50.93       47.96      6.71 o 
   6  -9   2       15.59       16.00      5.59 o 
   7  -9   2       58.89       52.81      5.86 o 
   8  -9   2        0.28        3.00      6.04 o 
   9  -9   2       14.59       13.65      5.85 o 
  10  -9   2       78.00       73.75      7.19 o 
  11  -9   2       12.92       11.42      7.43 o 
  -6  -8   2       42.44       41.37      7.55 o 
  -5  -8   2      107.76      107.01      7.80 o 
  -4  -8   2       49.64       64.08      8.19 o 
  -3  -8   2      246.01      258.81     11.97 o 
  -2  -8   2       12.07       15.13      6.73 o 
  -1  -8   2        0.00        5.15      6.53 o 
   0  -8   2       12.32        9.91      6.04 o 
   1  -8   2      298.81      321.55      7.59 o 
   2  -8   2      159.45      161.79      6.51 o 
   3  -8   2        1.32        2.12      5.40 o 
   4  -8   2       10.01       10.75      5.43 o 
   5  -8   2        9.04        5.93      5.13 o 
   6  -8   2      162.95      195.23      6.42 o 
   7  -8   2      115.61      108.04      5.91 o 
   8  -8   2       29.15       30.67      5.46 o 
   9  -8   2        5.92       10.63      5.86 o 
  10  -8   2      411.58      390.65      8.52 o 
  11  -8   2        0.05        1.00      7.56 o 
  -7  -7   2       14.61       12.67      7.55 o 
  -6  -7   2        2.91       10.10      6.81 o 
  -5  -7   2      330.43      345.29     10.90 o 
  -4  -7   2      194.02      196.82      8.11 o 
  -3  -7   2      102.57      109.68      7.10 o 
  -2  -7   2        2.17        8.84      6.15 o 
  -1  -7   2       25.35       38.29      6.22 o 
   0  -7   2      199.69      200.50      6.48 o 
   1  -7   2     1133.99     1108.25     22.22 o 
   2  -7   2      159.94      164.38      6.26 o 
   3  -7   2       64.18       55.96      5.58 o 
   4  -7   2      822.21      957.19     11.65 o 
   5  -7   2       13.79        9.14      4.85 o 
   6  -7   2       32.78       39.92      5.16 o 
   7  -7   2        2.89        3.25      5.36 o 
   8  -7   2      112.43      116.40      5.85 o 
   9  -7   2      315.13      294.74      7.27 o 
  10  -7   2      390.74      381.25      8.53 o 
  11  -7   2       11.04       16.54      7.21 o 
  -8  -6   2      198.40      181.49     10.86 o 
  -7  -6   2      147.53      141.87      7.91 o 
  -6  -6   2      165.19      167.78      7.11 o 
  -5  -6   2      896.62      892.89      9.72 o 
  -4  -6   2       10.40        3.08      6.80 o 
  -3  -6   2       40.18       42.52      6.02 o 
  -2  -6   2      194.35      220.01     12.69 o 
  -1  -6   2        1.80        0.54      5.75 o 
   0  -6   2       59.69       56.80      6.04 o 
   1  -6   2      141.84      149.39      6.03 o 
   2  -6   2       25.03       11.41      4.87 o 
   3  -6   2      199.42      184.85      6.31 o 
   4  -6   2      169.69      201.86      5.83 o 
   5  -6   2       33.61       31.91      4.73 o 
   6  -6   2       94.12      114.98      5.28 o 
   7  -6   2        0.48        4.30      4.58 o 
   8  -6   2      660.23      670.08     10.90 o 
   9  -6   2       26.59       26.67      6.16 o 
  10  -6   2        3.96       15.54      6.74 o 
  11  -6   2       83.90       98.64      7.44 o 
  -9  -5   2        5.08       -1.62     11.78 o 
  -8  -5   2        2.21        8.23      7.37 o 
  -7  -5   2       44.86       35.27      6.76 o 
  -6  -5   2       34.10       38.19      6.64 o 
  -5  -5   2      713.09      736.27      9.09 o 
  -4  -5   2        3.12       -5.94      5.98 o 
  -3  -5   2      217.63      225.66      8.29 o 
  -2  -5   2       68.76       76.94      5.86 o 
  -1  -5   2      778.15      788.16     17.36 o 
   0  -5   2       40.33       45.46      6.08 o 
   1  -5   2      318.48      313.61      8.97 o 
   2  -5   2      810.63      832.13     23.15 o 
   3  -5   2      135.61      134.16      5.48 o 
   4  -5   2      462.41      466.45     11.68 o 
   5  -5   2       28.86       29.30      4.50 o 
   6  -5   2       32.47       31.26      4.36 o 
   7  -5   2        5.40        8.88      4.56 o 
   8  -5   2      445.43      444.49     12.26 o 
   9  -5   2       22.50       35.45      6.59 o 
  10  -5   2       47.52       42.13      6.17 o 
  11  -5   2       13.96       14.27      6.90 o 
  -9  -4   2        1.57        4.15      7.42 o 
  -8  -4   2       15.25       22.10      6.71 o 
  -7  -4   2     1190.80     1131.70     11.28 o 
  -6  -4   2        0.28        3.07      5.44 o 
  -5  -4   2      117.63      112.48      5.90 o 
  -4  -4   2      156.85      144.24      5.99 o 
  -3  -4   2       11.70        9.59      5.30 o 
  -2  -4   2      449.10      470.57      9.05 o 
  -1  -4   2       97.40       89.88      6.43 o 
   0  -4   2      141.58      124.31      6.33 o 
   1  -4   2       45.97       49.45      4.65 o 
   2  -4   2     1015.37      856.51      9.68 o 
   3  -4   2      364.90      332.58      8.17 o 
   4  -4   2      289.07      297.42      6.51 o 
   5  -4   2      602.08      596.01     14.90 o 
   6  -4   2      136.42      144.36      4.89 o 
   7  -4   2       26.62       26.09      5.22 o 
   8  -4   2       45.03       49.63      7.92 o 
   9  -4   2      355.35      346.65     10.22 o 
  10  -4   2      122.83      119.22      6.68 o 
  11  -4   2       44.82       44.93      7.41 o 
 -10  -3   2        0.02        4.66      8.04 o 
  -9  -3   2       93.90       81.71      7.70 o 
  -8  -3   2        9.97       14.55      6.05 o 
  -7  -3   2       11.45       15.36      6.12 o 
  -6  -3   2       29.82       30.10      5.50 o 
  -5  -3   2      460.87      473.97      8.41 o 
  -4  -3   2       44.18       55.13      4.87 o 
  -3  -3   2      122.82      128.06      6.34 o 
  -2  -3   2      410.40      383.54     11.58 o 
  -1  -3   2     1637.68     1436.91     46.14 o 
   0  -3   2     5133.65     4718.33    139.41 o 
   1  -3   2      895.24      764.58     14.43 o 
   2  -3   2      255.51      221.09      5.82 o 
   3  -3   2      791.29      740.46     21.44 o 
   4  -3   2     1349.16     1420.94     16.85 o 
   5  -3   2        0.00       -1.85      3.98 o 
   6  -3   2        0.23       -2.78      4.61 o 
   7  -3   2      148.69      177.37      6.24 o 
   8  -3   2      750.84      776.01     16.11 o 
   9  -3   2      405.37      416.39      7.62 o 
  10  -3   2       16.85       25.32      6.30 o 
  11  -3   2      167.31      133.19      7.58 o 
 -10  -2   2      156.14      155.04      8.29 o 
  -9  -2   2       14.65       19.19      6.75 o 
  -8  -2   2        5.05        4.50      6.27 o 
  -7  -2   2        3.76        6.20      5.68 o 
  -6  -2   2       34.56       51.26      5.29 o 
  -5  -2   2      190.93      166.68      6.03 o 
  -4  -2   2       90.60       91.66      5.23 o 
  -3  -2   2      395.26      375.59      7.64 o 
  -2  -2   2     5954.47     5372.58     35.51 o 
  -1  -2   2     1198.75     1005.35     39.89 o 
   0  -2   2      101.28       85.92      6.50 o 
   1  -2   2      223.66      197.83      8.41 o 
   2  -2   2     9246.33     8801.58     90.06 o 
   3  -2   2       60.87       62.51      3.85 o 
   4  -2   2      102.25      103.24      4.85 o 
   5  -2   2      851.16      929.29     11.11 o 
   6  -2   2      540.25      580.58     10.70 o 
   7  -2   2     1849.04     1783.58     29.71 o 
   8  -2   2       73.34       83.17      6.25 o 
   9  -2   2       34.66       33.63      5.35 o 
  10  -2   2        7.90        9.39      5.98 o 
  11  -2   2        1.40        2.21      7.40 o 
 -11  -1   2      115.47      143.87      8.02 o 
 -10  -1   2        0.13       -0.60      7.57 o 
  -9  -1   2      453.66      392.97      8.34 o 
  -8  -1   2       21.98       21.95      5.99 o 
  -7  -1   2      104.39      113.67      6.49 o 
  -6  -1   2        9.91       10.84      4.86 o 
  -5  -1   2     1949.85     2016.57     42.27 o 
  -4  -1   2     2124.53     2073.31     16.64 o 
  -3  -1   2       26.29       21.46      3.34 o 
  -2  -1   2     2243.19     2047.27     31.74 o 
  -1  -1   2        1.49        3.34      2.14 o 
   1  -1   2        4.70        4.91      1.91 o 
   2  -1   2     1476.69     1374.19     16.40 o 
   3  -1   2      211.33      194.40      5.40 o 
   4  -1   2     1020.75      997.20     38.95 o 
   5  -1   2      707.96      753.78      9.89 o 
   6  -1   2        1.51       -1.34      4.04 o 
   7  -1   2      256.06      261.89      5.64 o 
   8  -1   2       76.24       77.55      5.45 o 
   9  -1   2      207.32      190.45      6.45 o 
  10  -1   2        0.54        2.23      6.33 o 
  11  -1   2       44.44       62.13      7.12 o 
 -11   0   2       43.66       39.58      6.94 o 
 -10   0   2        1.00        7.08      6.22 o 
  -9   0   2       62.49       59.34      7.98 o 
  -8   0   2      323.53      299.65      6.85 o 
  -7   0   2      920.57      946.21     11.17 o 
  -6   0   2      266.67      266.65      9.97 o 
  -5   0   2     1913.54     1931.05     27.66 o 
  -4   0   2        0.75        2.53      3.70 o 
  -3   0   2      578.77      550.96      8.88 o 
  -2   0   2    20741.73    20099.37    310.76 o 
   1   0   2       21.09       16.29      3.09 o 
   2   0   2     3197.24     2660.98     99.34 o 
   3   0   2     2050.98     1871.18     23.01 o 
   4   0   2      220.09      229.07      7.02 o 
   5   0   2       61.94       59.41      5.59 o 
   6   0   2       38.93       37.21      5.16 o 
   7   0   2       74.55       96.97      5.63 o 
   8   0   2        0.26        7.08      5.56 o 
   9   0   2        0.10        1.26      6.04 o 
  10   0   2        8.78       17.08      6.57 o 
 -12   1   2        4.19        9.50      9.68 o 
 -11   1   2      399.27      348.17      9.26 o 
 -10   1   2        0.57        4.61      5.27 o 
  -9   1   2      312.45      314.58      6.62 o 
  -8   1   2      451.97      447.47      7.35 o 
  -7   1   2      959.45      971.19      8.96 o 
  -6   1   2       84.81       96.78      5.24 o 
  -5   1   2       24.88       28.07      4.94 o 
  -4   1   2     1704.86     1772.16     20.11 o 
  -3   1   2      555.20      554.59     14.62 o 
  -2   1   2      121.18      109.53      7.44 o 
   0   1   2     1299.97     1218.53     25.46 o 
   1   1   2       14.62       13.39      3.12 o 
   2   1   2      517.94      472.58      9.85 o 
   3   1   2      118.35      130.54      6.18 o 
   4   1   2      314.50      316.44      7.36 o 
   5   1   2      840.24      869.05      9.94 o 
   6   1   2       69.22       78.27      5.66 o 
   7   1   2      109.79      110.98      7.84 o 
   8   1   2       22.36       26.29      6.04 o 
   9   1   2        1.90        5.94      6.53 o 
  10   1   2       33.64       30.20      7.54 o 
 -12   2   2       14.26       16.59      7.53 o 
 -11   2   2       10.65       15.39      6.64 o 
 -10   2   2      143.24      147.66      7.01 o 
  -9   2   2      241.72      228.49      6.90 o 
  -8   2   2        0.14        5.67      5.09 o 
  -7   2   2      117.69       99.98      5.68 o 
  -6   2   2       50.98       53.74      4.82 o 
  -5   2   2      422.34      413.36      7.98 o 
  -4   2   2      951.75      928.78     17.80 o 
  -3   2   2     1730.94     1541.72     27.60 o 
  -1   2   2      133.18      115.66      5.31 o 
   0   2   2      390.35      336.30      8.16 o 
   1   2   2      528.01      509.32      9.70 o 
   2   2   2     1536.15     1608.91     43.70 o 
   3   2   2      367.00      442.08     16.32 o 
   4   2   2      165.70      143.90      5.33 o 
   5   2   2      267.71      266.61      6.99 o 
   6   2   2       12.04        3.94      5.89 o 
   7   2   2      881.39      839.47     16.13 o 
   8   2   2       72.33       69.75      7.24 o 
   9   2   2       15.49        7.28      7.72 o 
  10   2   2        0.02        1.02     13.14 o 
 -12   3   2       11.17       17.19      7.73 o 
 -11   3   2       42.88       42.83      7.01 o 
 -10   3   2       60.06       50.04      6.33 o 
  -9   3   2        8.68       14.43      6.08 o 
  -8   3   2      286.13      289.95      6.86 o 
  -7   3   2      120.83      124.99      5.83 o 
  -6   3   2       32.10       30.79      4.82 o 
  -5   3   2      408.27      428.65      8.16 o 
  -4   3   2     1004.00     1052.32     12.33 o 
  -3   3   2      944.86      863.34     11.57 o 
  -2   3   2     1522.91     1396.81     19.89 o 
  -1   3   2     1718.30     1655.02     15.89 o 
   0   3   2     1609.46     1564.79     26.52 o 
   1   3   2        9.21        4.63      4.65 o 
   2   3   2      666.60      703.49     10.38 o 
   3   3   2      422.13      436.66     24.48 o 
   4   3   2        8.27        6.04      4.82 o 
   5   3   2      663.67      673.29     10.92 o 
   6   3   2       58.77       57.56      6.93 o 
   7   3   2       44.47       46.64      7.40 o 
   8   3   2      183.19      157.52      8.15 o 
   9   3   2       61.85       68.88      8.42 o 
 -12   4   2       11.23       13.49      8.02 o 
 -11   4   2       36.56       51.47      6.93 o 
 -10   4   2       14.45       18.19      6.64 o 
  -9   4   2       76.80       86.08      6.93 o 
  -8   4   2      788.68      828.68     13.36 o 
  -7   4   2        7.92       13.23      5.15 o 
  -6   4   2      200.17      269.44     11.42 o 
  -5   4   2      272.10      329.86      7.30 o 
  -4   4   2      223.25      244.62      6.91 o 
  -3   4   2      244.74      230.23      7.00 o 
  -2   4   2      500.44      640.39     12.52 o 
  -1   4   2       77.55       97.66      5.92 o 
   0   4   2       20.00       25.17      5.41 o 
   1   4   2       65.55       75.25      6.32 o 
   2   4   2      160.14      183.66      8.30 o 
   3   4   2      213.30      224.93      6.68 o 
   4   4   2       48.49       55.04      5.83 o 
   5   4   2     1238.09     1234.46     24.87 o 
   6   4   2        6.35        9.38      5.87 o 
   7   4   2       46.70       41.85      7.05 o 
   8   4   2      125.95      124.47      8.46 o 
 -12   5   2        9.78       11.38      8.22 o 
 -11   5   2       15.86       21.15      7.38 o 
 -10   5   2      589.42      585.26      9.12 o 
  -9   5   2      167.90      175.03      7.21 o 
  -8   5   2      111.01       96.41      6.51 o 
  -7   5   2       83.78       91.56      5.45 o 
  -6   5   2        1.91        4.57      4.60 o 
  -5   5   2       67.12       58.22      5.21 o 
  -4   5   2     4033.55     4695.57     54.52 o 
  -3   5   2      965.29      903.30     12.93 o 
  -2   5   2      421.82      437.16      8.32 o 
  -1   5   2     4041.92     4112.48     70.42 o 
   0   5   2     1639.04     1693.28     59.96 o 
   1   5   2      217.37      185.71      8.14 o 
   2   5   2       10.73       15.39      5.49 o 
   3   5   2       93.00       94.43      6.29 o 
   4   5   2      443.30      472.61     17.58 o 
   5   5   2      501.38      503.30     12.44 o 
   6   5   2        8.69        1.06      6.36 o 
   7   5   2       17.07       19.54      6.93 o 
   8   5   2       19.16       19.80      8.63 o 
 -12   6   2       36.40       37.61      8.36 o 
 -11   6   2       12.70       13.72      7.24 o 
 -10   6   2      943.36      919.38     15.52 o 
  -9   6   2       95.46       94.94      6.95 o 
  -8   6   2       32.88       32.75      5.11 o 
  -7   6   2        5.87        6.67      4.98 o 
  -6   6   2      566.61      663.59     17.61 o 
  -5   6   2       49.41       47.29      5.32 o 
  -4   6   2      192.65      184.75      6.69 o 
  -3   6   2      116.96      115.07      6.01 o 
  -2   6   2        3.12       -4.00      5.49 o 
  -1   6   2       26.17       51.91      5.83 o 
   0   6   2       23.04       27.94      4.90 o 
   1   6   2      123.71      114.19      5.98 o 
   2   6   2       13.09       24.59      6.05 o 
   3   6   2      794.53      796.80     26.08 o 
   4   6   2      206.84      197.78      7.98 o 
   5   6   2      115.63      117.24      6.82 o 
   6   6   2        4.75        7.70      6.81 o 
   7   6   2       30.94       35.44      7.44 o 
 -12   7   2       54.81       48.72      8.82 o 
 -11   7   2        5.20        4.20      6.97 o 
 -10   7   2       63.40       63.07      8.69 o 
  -9   7   2       41.06       45.32      5.60 o 
  -8   7   2       49.45       51.78      5.82 o 
  -7   7   2        8.21        9.48      5.41 o 
  -6   7   2       27.55       27.54      5.26 o 
  -5   7   2      591.05      608.06     12.49 o 
  -4   7   2        3.64        7.69      5.66 o 
  -3   7   2      364.13      357.54     15.97 o 
  -2   7   2       86.65       90.85      7.76 o 
  -1   7   2      155.04      157.39      6.58 o 
   0   7   2      125.46      136.38      6.33 o 
   1   7   2     1035.30     1035.81     21.69 o 
   2   7   2      440.77      439.50      8.37 o 
   3   7   2      924.47      873.10     14.54 o 
   4   7   2       47.54       56.51      7.57 o 
   5   7   2        0.33        7.91      6.95 o 
   6   7   2       49.04       49.40      7.10 o 
 -12   8   2        7.12        9.85      8.96 o 
 -11   8   2       16.97       25.81      8.24 o 
 -10   8   2        0.67        5.10      6.16 o 
  -9   8   2       60.86       55.83      6.26 o 
  -8   8   2      403.42      376.35     14.16 o 
  -7   8   2        0.05        0.31      5.55 o 
  -6   8   2      320.11      311.68      7.50 o 
  -5   8   2        1.25        7.30      6.07 o 
  -4   8   2       26.37       29.28      5.92 o 
  -3   8   2      174.55      175.57      7.59 o 
  -2   8   2      295.43      292.54     11.53 o 
  -1   8   2        4.86        6.14      6.16 o 
   0   8   2      149.27      154.72      6.67 o 
   1   8   2      595.76      587.13      9.08 o 
   2   8   2      791.36      777.05     24.58 o 
   3   8   2       65.31       60.65      7.02 o 
   4   8   2       89.62       92.05      8.19 o 
   5   8   2       19.04       25.50      7.69 o 
 -11   9   2       18.96       28.56      7.92 o 
 -10   9   2       83.74       72.46      6.46 o 
  -9   9   2        0.73        5.51      6.38 o 
  -8   9   2     1383.24     1286.66     30.37 o 
  -7   9   2      567.81      562.03     17.91 o 
  -6   9   2       74.70       78.37      7.04 o 
  -5   9   2      304.50      298.85      8.42 o 
  -4   9   2      795.68      784.14     11.87 o 
  -3   9   2     1710.06     1746.33     45.77 o 
  -2   9   2       71.41       73.48     13.74 o 
  -1   9   2       22.22       24.11      7.09 o 
   0   9   2      111.69      105.83      6.99 o 
   1   9   2       48.70       53.51      9.50 o 
   2   9   2        2.27        3.68      6.97 o 
   3   9   2        3.33        5.66      7.14 o 
   4   9   2        0.90        8.15      7.91 o 
 -11  10   2       16.15       16.94      7.05 o 
 -10  10   2      234.58      201.60      8.22 o 
  -9  10   2        0.28       -0.60      7.18 o 
  -8  10   2       37.10       48.60      6.98 o 
  -7  10   2       50.99       43.25      7.40 o 
  -6  10   2        2.30       -6.64      6.64 o 
  -5  10   2      904.90      843.89     30.19 o 
  -4  10   2      284.04      271.70      9.83 o 
  -3  10   2      766.82      724.67     25.73 o 
  -2  10   2       15.97       17.31      7.80 o 
  -1  10   2       75.96       62.04      7.77 o 
   0  10   2        1.75       -0.93      7.30 o 
   1  10   2        0.17        0.73      7.17 o 
   2  10   2        8.77       15.82      7.61 o 
 -10  11   2       57.20       49.52      8.04 o 
  -9  11   2        7.07        6.86      7.87 o 
  -8  11   2      175.81      165.85     11.73 o 
  -7  11   2       29.32       29.19      7.45 o 
  -6  11   2       39.60       41.36      8.31 o 
  -5  11   2      401.65      362.05     10.51 o 
  -4  11   2      127.83      104.20      9.10 o 
  -3  11   2       41.63       46.28      8.32 o 
  -2  11   2       52.31       46.30     10.42 o 
  -1  11   2       41.66       37.85      9.14 o 
   0  11   2       11.84       14.12      8.80 o 
   1  11   2       46.84       47.44      8.61 o 
  -8  12   2        2.99        5.98      8.49 o 
  -7  12   2        2.02        7.38      8.92 o 
  -6  12   2        1.09        1.08      9.76 o 
  -5  12   2       71.40       65.17      9.84 o 
  -4  12   2        5.04        8.58      9.84 o 
  -3  12   2       36.50       41.42     10.08 o 
  -2  12   2        1.58        5.28      9.88 o 
   4 -13   3       34.05       29.13     18.14 o 
   0 -12   3       22.42       20.77      8.11 o 
   1 -12   3        0.14       -3.26      8.04 o 
   2 -12   3      214.48      213.38      8.87 o 
   3 -12   3       16.80       27.13      7.95 o 
   4 -12   3      409.07      430.00     13.89 o 
   5 -12   3        7.55        7.48      8.72 o 
   6 -12   3       50.16       43.85      8.32 o 
   7 -12   3       44.99       44.05      8.75 o 
   8 -12   3       72.92       59.86      9.14 o 
  -2 -11   3       77.19       77.38      8.10 o 
  -1 -11   3      142.38      135.27      8.12 o 
   0 -11   3      160.39      169.99      8.15 o 
   1 -11   3        0.36       17.08      6.83 o 
   2 -11   3      611.42      638.27     24.99 o 
   3 -11   3        0.85       -6.49      7.34 o 
   4 -11   3      494.46      510.74     13.39 o 
   5 -11   3      122.80      114.63      7.82 o 
   6 -11   3       34.30       36.82      7.70 o 
   7 -11   3       70.11       75.60      8.61 o 
   8 -11   3        3.53        9.71      7.53 o 
   9 -11   3        0.23       -0.15      7.16 o 
  -4 -10   3       10.93       15.08     13.07 o 
  -3 -10   3      108.31       99.54      9.03 o 
  -2 -10   3       40.50       39.09      7.08 o 
  -1 -10   3      214.88      211.09      8.54 o 
   0 -10   3       83.99       88.22      6.82 o 
   1 -10   3        9.23        6.93      6.35 o 
   2 -10   3      100.00      120.92      7.14 o 
   3 -10   3      433.01      451.25      8.94 o 
   4 -10   3       74.83       72.24      6.81 o 
   5 -10   3       28.05       36.82      6.71 o 
   6 -10   3        9.56        6.64      7.25 o 
   7 -10   3       22.95       20.08      7.01 o 
   8 -10   3      236.80      223.06      7.68 o 
   9 -10   3        1.37        3.74      6.27 o 
  10 -10   3        6.83        4.13      6.93 o 
  -5  -9   3       29.14       26.10      7.48 o 
  -4  -9   3        9.02       13.40      8.13 o 
  -3  -9   3        3.41       10.69      8.23 o 
  -2  -9   3      402.16      389.34      9.21 o 
  -1  -9   3       17.64       23.67      5.88 o 
   0  -9   3      223.67      243.17      7.10 o 
   1  -9   3        4.94       11.55      5.69 o 
   2  -9   3       29.62       28.74      6.05 o 
   3  -9   3        0.05        0.58      5.90 o 
   4  -9   3       67.74       74.48      6.62 o 
   5  -9   3      295.22      300.11      8.39 o 
   6  -9   3      292.34      281.29      7.01 o 
   7  -9   3       22.86       26.99      5.87 o 
   8  -9   3       29.83       31.98      5.95 o 
   9  -9   3        4.54        7.34      6.11 o 
  10  -9   3       79.68       71.55      6.94 o 
  11  -9   3        8.94       -0.38     17.28 o 
  -6  -8   3        0.56        7.13      7.67 o 
  -5  -8   3       59.09       68.12      7.29 o 
  -4  -8   3      106.54      102.40      8.21 o 
  -3  -8   3      428.67      427.60     14.35 o 
  -2  -8   3      101.57      113.52      7.37 o 
  -1  -8   3       55.82       63.93      6.62 o 
   0  -8   3      124.03      123.83      6.26 o 
   1  -8   3       70.71       76.59      5.95 o 
   2  -8   3      427.49      461.14      7.97 o 
   3  -8   3        3.48       14.21      5.27 o 
   4  -8   3       53.95       60.38      6.46 o 
   5  -8   3      648.98      678.51      8.92 o 
   6  -8   3      120.05      129.35      5.97 o 
   7  -8   3       50.13       48.98      5.50 o 
   8  -8   3      153.35      154.54      6.02 o 
   9  -8   3      240.29      258.82      7.06 o 
  10  -8   3       34.19       32.75      6.59 o 
  11  -8   3       25.96       27.20      8.37 o 
  -7  -7   3        2.43        4.98      7.22 o 
  -6  -7   3       11.27       15.74      7.08 o 
  -5  -7   3      941.93      948.85     13.84 o 
  -4  -7   3      306.35      274.94      8.58 o 
  -3  -7   3       19.17       18.48      7.00 o 
  -2  -7   3       13.56       14.67      6.48 o 
  -1  -7   3       99.32      101.03      6.87 o 
   0  -7   3     2884.59     2872.02     57.90 o 
   1  -7   3        6.89        7.40      5.51 o 
   2  -7   3      248.48      263.04      6.80 o 
   3  -7   3      165.88      169.07      7.11 o 
   4  -7   3      114.41      111.99      5.97 o 
   5  -7   3     1557.49     1605.60     14.29 o 
   6  -7   3       68.86       65.60      5.37 o 
   7  -7   3      201.49      224.82      6.55 o 
   8  -7   3      164.25      163.77      5.93 o 
   9  -7   3        0.38        3.20      5.97 o 
  10  -7   3       72.19       60.92      7.15 o 
  11  -7   3       17.40       19.00      7.54 o 
  -8  -6   3       43.55       38.00      8.05 o 
  -7  -6   3       10.35       20.25      7.00 o 
  -6  -6   3       14.13       12.31      6.57 o 
  -5  -6   3        2.71        8.66      6.25 o 
  -4  -6   3      794.30      823.42     24.78 o 
  -3  -6   3      216.14      204.89      7.06 o 
  -2  -6   3     1348.62     1361.81     15.31 o 
  -1  -6   3     1357.30     1401.12     32.72 o 
   0  -6   3      587.83      606.57     27.45 o 
   1  -6   3       65.62       71.71      5.17 o 
   2  -6   3       15.07       17.77      4.81 o 
   3  -6   3     2078.93     2179.48     24.32 o 
   4  -6   3      126.22      129.22      5.31 o 
   5  -6   3       95.68       93.67      5.00 o 
   6  -6   3      295.33      311.25      6.00 o 
   7  -6   3      111.15      116.56      5.68 o 
   8  -6   3      118.53      140.00      6.05 o 
   9  -6   3        1.35        8.09      6.21 o 
  10  -6   3      127.48      121.19      9.23 o 
  11  -6   3        3.44       11.44      7.08 o 
  -9  -5   3       72.35       67.31      8.35 o 
  -8  -5   3        3.71        6.75      7.13 o 
  -7  -5   3       15.89       22.80      6.48 o 
  -6  -5   3      896.10      918.84     16.92 o 
  -5  -5   3       48.15       54.14      6.00 o 
  -4  -5   3      151.55      145.79      6.83 o 
  -3  -5   3       70.55       73.43      6.27 o 
  -2  -5   3      109.91       96.84      6.21 o 
  -1  -5   3       48.41       42.25      5.65 o 
   0  -5   3      521.76      471.32     30.33 o 
   1  -5   3      704.31      645.01     12.28 o 
   2  -5   3       60.41       55.70      5.36 o 
   3  -5   3      132.95      121.39      5.10 o 
   4  -5   3      994.58      995.61     18.25 o 
   5  -5   3       59.83       65.50      4.70 o 
   6  -5   3       13.74       24.12      4.41 o 
   7  -5   3        0.04        8.92      4.68 o 
   8  -5   3       59.00       60.73      6.76 o 
   9  -5   3      119.31      120.64      6.74 o 
  10  -5   3       41.44       37.94      7.17 o 
  11  -5   3        2.65        1.88      7.35 o 
  -9  -4   3       41.49       34.86      7.48 o 
  -8  -4   3       37.46       28.75      6.80 o 
  -7  -4   3       92.57      102.02      6.69 o 
  -6  -4   3      233.88      239.75      6.99 o 
  -5  -4   3        0.00        1.07      5.06 o 
  -4  -4   3      466.60      510.18     11.04 o 
  -3  -4   3      109.78      120.85      6.04 o 
  -2  -4   3      201.42      181.66      7.08 o 
  -1  -4   3      487.41      464.07      9.26 o 
   0  -4   3      279.84      227.33      8.73 o 
   1  -4   3       37.81       30.19      4.67 o 
   2  -4   3      529.86      514.39     15.19 o 
   3  -4   3      501.38      503.30      8.39 o 
   4  -4   3      886.96      932.95     11.85 o 
   5  -4   3       22.33       21.74      3.97 o 
   6  -4   3        4.40        5.53      4.62 o 
   7  -4   3      231.18      233.01      6.75 o 
   8  -4   3      626.93      605.26      9.39 o 
   9  -4   3      396.79      406.66      7.66 o 
  10  -4   3      133.53      131.34      6.96 o 
  11  -4   3       65.33       68.98      7.40 o 
 -10  -3   3        0.08        6.41      7.96 o 
  -9  -3   3       92.72       86.91      7.38 o 
  -8  -3   3       64.50       70.34      6.45 o 
  -7  -3   3       13.24       18.07      5.76 o 
  -6  -3   3      262.23      263.58      6.75 o 
  -5  -3   3      994.40     1028.73     13.45 o 
  -4  -3   3      436.51      443.44     10.08 o 
  -3  -3   3      165.11      147.88      5.81 o 
  -2  -3   3      120.94       99.86      6.04 o 
  -1  -3   3       68.48       62.04      5.37 o 
   0  -3   3     1150.68     1023.48     30.82 o 
   1  -3   3     6479.26     6615.80    216.21 o 
   2  -3   3        0.59        0.75      3.34 o 
   3  -3   3        9.16       15.23      3.83 o 
   4  -3   3       13.67       17.86      4.22 o 
   5  -3   3      548.80      584.71      8.92 o 
   6  -3   3      115.15       97.75      5.43 o 
   7  -3   3        5.31       14.96      5.20 o 
   8  -3   3      688.44      690.19      9.09 o 
   9  -3   3      155.10      147.19      6.43 o 
  10  -3   3       17.14       18.65      6.71 o 
  11  -3   3       26.47       31.24      6.96 o 
 -11  -2   3       13.49       20.53     23.01 o 
 -10  -2   3       82.16       94.09      8.17 o 
  -9  -2   3        2.54       11.99      6.93 o 
  -8  -2   3      308.86      267.76      9.95 o 
  -7  -2   3        5.13        8.11      5.58 o 
  -6  -2   3      376.49      401.62      7.55 o 
  -5  -2   3     1291.53     1264.18     13.41 o 
  -4  -2   3       51.96       51.84      5.20 o 
  -3  -2   3      605.60      598.82      9.21 o 
  -2  -2   3     1419.32     1234.89     13.14 o 
  -1  -2   3    13370.70    12124.83    553.91 o 
   0  -2   3       71.72       58.35      5.13 o 
   1  -2   3      175.37      155.81      5.74 o 
   2  -2   3     1202.87     1128.49     21.12 o 
   3  -2   3     2634.97     2621.31     36.41 o 
   4  -2   3      154.82      149.61      5.25 o 
   5  -2   3     3149.72     3348.01     56.87 o 
   6  -2   3     1059.32     1105.74      9.37 o 
   7  -2   3       24.28       29.09      4.75 o 
   8  -2   3        1.21        3.58      5.81 o 
   9  -2   3       50.06       53.46      5.43 o 
  10  -2   3      124.23      113.42      6.72 o 
  11  -2   3        2.96       14.49      7.79 o 
 -11  -1   3        5.47       11.09      7.12 o 
 -10  -1   3       36.29       32.72      7.46 o 
  -9  -1   3       18.28       20.96      6.54 o 
  -8  -1   3        6.89        4.74      5.84 o 
  -7  -1   3        0.44        2.87      5.40 o 
  -6  -1   3      147.07      140.02      5.94 o 
  -5  -1   3      926.50      940.63      9.29 o 
  -4  -1   3      826.11      794.41     10.11 o 
  -3  -1   3      580.93      506.14      7.99 o 
  -2  -1   3       25.06       22.89      3.45 o 
  -1  -1   3       98.79       81.12      5.27 o 
   0  -1   3        0.00        5.02      2.87 o 
   1  -1   3     3348.02     2883.91     76.40 o 
   2  -1   3      721.27      649.40     14.01 o 
   3  -1   3     1355.17     1239.85     11.29 o 
   4  -1   3     1049.84     1059.68     26.43 o 
   5  -1   3       87.19      114.67      4.65 o 
   6  -1   3        6.46        6.59      4.12 o 
   7  -1   3       14.41       17.17      4.87 o 
   8  -1   3      237.73      230.71      6.45 o 
   9  -1   3        4.02        3.51      5.62 o 
  10  -1   3      112.54      114.17      6.84 o 
  11  -1   3       53.53       70.77     15.76 o 
 -11   0   3        2.00       -4.99      6.84 o 
 -10   0   3       53.98       50.01      8.36 o 
  -9   0   3       85.54       86.75      6.27 o 
  -8   0   3      456.56      447.21      7.57 o 
  -7   0   3      441.56      468.36      8.16 o 
  -6   0   3       84.20      114.71      5.68 o 
  -5   0   3      613.14      584.97      8.31 o 
  -4   0   3      239.08      244.25      6.35 o 
  -3   0   3       35.85       28.82      3.85 o 
  -2   0   3     1302.14     1135.82     25.69 o 
  -1   0   3      121.16      116.87      7.54 o 
   0   0   3      100.44       75.47      7.70 o 
   1   0   3     1277.76     1156.58     20.63 o 
   2   0   3      341.86      301.66      8.06 o 
   3   0   3     2810.08     2837.84     33.12 o 
   4   0   3       64.67       48.33      5.14 o 
   5   0   3      228.88      206.43      6.32 o 
   6   0   3       29.98       32.61      5.09 o 
   7   0   3        5.23       11.20      5.55 o 
   8   0   3      743.20      708.65     16.89 o 
   9   0   3        1.18       -0.64      6.06 o 
  10   0   3       21.36       22.08      6.84 o 
 -12   1   3       40.82       36.16      8.53 o 
 -11   1   3       26.87       37.45      6.95 o 
 -10   1   3       16.56       20.77      5.59 o 
  -9   1   3      106.54      107.42      5.66 o 
  -8   1   3       16.50       16.28      4.77 o 
  -7   1   3      604.69      618.14     17.56 o 
  -6   1   3        0.05        0.55      4.59 o 
  -5   1   3       33.93       33.87      5.72 o 
  -4   1   3        4.03       11.41      7.33 o 
  -3   1   3     1204.36     1050.81     17.70 o 
  -2   1   3      113.98       99.87      5.82 o 
  -1   1   3      590.74      504.27     14.53 o 
   0   1   3      156.06      138.87      6.65 o 
   1   1   3      147.94      148.29      6.49 o 
   2   1   3     2546.65     2456.61     75.66 o 
   3   1   3     2844.42     3020.23     96.45 o 
   4   1   3        1.55        3.27      4.59 o 
   5   1   3        3.17        0.18      5.08 o 
   6   1   3      165.51      162.27      6.46 o 
   7   1   3       36.45       40.04      5.96 o 
   8   1   3       10.50       12.33      5.88 o 
   9   1   3       99.25       94.17      7.19 o 
  10   1   3        5.77       10.54      7.46 o 
 -12   2   3        8.65        9.94      7.48 o 
 -11   2   3        2.05        5.78      6.71 o 
 -10   2   3       67.01       74.79      6.66 o 
  -9   2   3      483.84      464.58      8.18 o 
  -8   2   3       16.07       24.29      5.25 o 
  -7   2   3        3.54       -0.58      5.14 o 
  -6   2   3      542.72      590.58      8.99 o 
  -5   2   3      174.10      187.13      7.15 o 
  -4   2   3        4.68       12.00      5.51 o 
  -3   2   3      248.28      258.95      6.73 o 
  -2   2   3        5.94        4.55      2.93 o 
  -1   2   3      612.79      537.78      9.75 o 
   0   2   3     4129.71     3773.19     41.00 o 
   1   2   3        1.08        2.38      3.71 o 
   2   2   3      518.01      513.46     18.64 o 
   3   2   3       45.86       41.58      5.62 o 
   4   2   3      880.76      863.31     15.21 o 
   5   2   3       21.30       24.30      6.05 o 
   6   2   3     1093.82     1173.80     28.64 o 
   7   2   3       56.14       52.10      6.90 o 
   8   2   3      160.36      154.87     10.95 o 
   9   2   3        1.91        2.91      7.12 o 
 -12   3   3       55.14       71.23      8.37 o 
 -11   3   3      141.40      145.25      7.91 o 
 -10   3   3      224.25      231.02      7.97 o 
  -9   3   3        0.22        9.17      5.96 o 
  -8   3   3      411.47      388.49     14.44 o 
  -7   3   3     1491.67     1492.19     36.85 o 
  -6   3   3      429.70      456.63      8.47 o 
  -5   3   3     4278.04     4607.85     62.90 o 
  -4   3   3       68.91       69.90      5.27 o 
  -3   3   3     3483.35     3229.23     37.78 o 
  -2   3   3      339.31      302.65     14.65 o 
  -1   3   3      182.91      154.53      5.56 o 
   0   3   3      353.28      390.92      8.25 o 
   1   3   3      170.77      157.08      7.73 o 
   2   3   3      627.94      592.64      9.50 o 
   3   3   3      100.46      114.73      5.65 o 
   4   3   3      602.45      624.53     11.13 o 
   5   3   3       57.24       55.90      5.75 o 
   6   3   3     3842.80     3877.47     37.24 o 
   7   3   3        0.16       -0.11      6.80 o 
   8   3   3        5.14       12.61      7.48 o 
   9   3   3        0.33        2.89      8.09 o 
 -12   4   3        3.26       13.58      8.05 o 
 -11   4   3        2.16        1.91      7.11 o 
 -10   4   3       17.98       16.58      6.59 o 
  -9   4   3      598.99      607.55     13.93 o 
  -8   4   3      339.55      341.14      8.10 o 
  -7   4   3     1452.24     1585.93     17.33 o 
  -6   4   3        7.03       12.01      4.47 o 
  -5   4   3       84.31       91.80      5.90 o 
  -4   4   3        8.89        3.85      5.05 o 
  -3   4   3     3188.52     3219.34     48.91 o 
  -2   4   3       15.48       11.63      5.23 o 
  -1   4   3     3101.06     2931.76    113.15 o 
   0   4   3       46.72       61.68      6.01 o 
   1   4   3       96.58      118.23      7.20 o 
   2   4   3       82.04       78.90      5.78 o 
   3   4   3       52.71       48.95      5.83 o 
   4   4   3     3368.19     3343.84     53.49 o 
   5   4   3       19.05       27.39      6.13 o 
   6   4   3       16.20       22.82      6.68 o 
   7   4   3        6.63       16.30      7.34 o 
   8   4   3        5.39        8.37      8.47 o 
 -12   5   3       43.47       42.77      8.10 o 
 -11   5   3        0.00       -6.45      7.25 o 
 -10   5   3      688.30      649.90     20.87 o 
  -9   5   3      722.09      773.06      9.98 o 
  -8   5   3      100.72      108.92      6.31 o 
  -7   5   3       63.40       67.03      5.39 o 
  -6   5   3        3.43        6.07      4.80 o 
  -5   5   3      566.88      622.19     12.28 o 
  -4   5   3      262.25      254.28      6.98 o 
  -3   5   3     1271.68     1254.04     20.20 o 
  -2   5   3        0.09        1.59      5.26 o 
  -1   5   3      464.34      451.41      8.66 o 
   0   5   3       82.12       64.01      5.46 o 
   1   5   3       63.17       62.09      5.27 o 
   2   5   3        0.10        0.12      5.46 o 
   3   5   3      272.82      287.24      7.72 o 
   4   5   3      283.92      304.30     12.03 o 
   5   5   3       78.76       77.63      6.38 o 
   6   5   3       19.53       18.05      6.48 o 
   7   5   3       12.35       24.88      8.16 o 
 -12   6   3        3.00        4.70      7.94 o 
 -11   6   3       29.06       40.18      7.47 o 
 -10   6   3        1.08       15.03      6.55 o 
  -9   6   3      156.65      152.03      6.93 o 
  -8   6   3       97.19       92.97      5.93 o 
  -7   6   3       22.81       23.58      5.14 o 
  -6   6   3       24.09       25.08      5.21 o 
  -5   6   3     1036.56     1042.19     23.95 o 
  -4   6   3      126.05      134.88      6.24 o 
  -3   6   3      287.05      294.26      8.66 o 
  -2   6   3      262.08      248.31      7.68 o 
  -1   6   3       78.02       82.94      5.89 o 
   0   6   3       34.25       35.23      5.27 o 
   1   6   3       10.79       17.37      5.31 o 
   2   6   3       17.21       17.87      5.81 o 
   3   6   3      153.28      166.60      7.66 o 
   4   6   3      430.09      428.03     10.10 o 
   5   6   3       34.86       35.34      6.71 o 
   6   6   3      124.92      128.99      7.54 o 
 -12   7   3        0.26        5.55      8.35 o 
 -11   7   3        1.83        6.84      7.80 o 
 -10   7   3      290.53      270.30      8.28 o 
  -9   7   3       66.27       70.19      5.67 o 
  -8   7   3        6.57        9.61      5.49 o 
  -7   7   3       46.09       63.79      5.89 o 
  -6   7   3       23.30       25.94      5.56 o 
  -5   7   3      768.88      786.77     21.18 o 
  -4   7   3       13.97       13.95      6.46 o 
  -3   7   3        4.45        9.34      5.37 o 
  -2   7   3       40.08       36.32      6.64 o 
  -1   7   3      142.32      131.25      6.74 o 
   0   7   3        0.58        0.10      5.66 o 
   1   7   3      125.53      115.72      7.78 o 
   2   7   3       91.42       87.85      6.18 o 
   3   7   3      176.47      179.63      7.06 o 
   4   7   3        7.55        3.66      7.27 o 
   5   7   3        0.09        0.59      7.47 o 
   6   7   3       16.88       22.39      7.95 o 
 -12   8   3        4.63        7.50      8.34 o 
 -11   8   3       12.98       18.16      7.68 o 
 -10   8   3       52.07       48.18      7.04 o 
  -9   8   3       12.21       14.30      6.24 o 
  -8   8   3       15.05       19.59      5.99 o 
  -7   8   3      233.40      242.41      6.98 o 
  -6   8   3     1438.68     1444.36     16.32 o 
  -5   8   3      303.65      337.35      8.13 o 
  -4   8   3       82.77       92.50      6.92 o 
  -3   8   3        9.21       12.12      6.71 o 
  -2   8   3     2086.02     2183.99     90.60 o 
  -1   8   3       14.02       19.46      6.54 o 
   0   8   3      731.58      740.70     20.47 o 
   1   8   3       22.17       29.99      6.49 o 
   2   8   3      134.47      123.53      7.17 o 
   3   8   3       35.01       42.23      7.04 o 
   4   8   3       26.01       29.68      7.55 o 
   5   8   3       26.91       41.90      9.05 o 
 -11   9   3      126.60      127.03      8.28 o 
 -10   9   3        0.00       -3.44      7.03 o 
  -9   9   3       56.66       47.96      6.72 o 
  -8   9   3      296.90      289.65      8.09 o 
  -7   9   3      530.06      500.38     12.19 o 
  -6   9   3      319.88      354.03     17.62 o 
  -5   9   3      155.20      162.55      7.63 o 
  -4   9   3      129.58      127.72      8.76 o 
  -3   9   3      692.45      724.70     24.20 o 
  -2   9   3      772.63      794.05     25.11 o 
  -1   9   3       50.23       58.50      7.52 o 
   0   9   3      318.33      298.13     10.67 o 
   1   9   3        0.07        2.04      6.61 o 
   2   9   3        2.18        5.12      7.06 o 
   3   9   3        8.55       10.01      7.49 o 
 -11  10   3        0.54        7.56      7.22 o 
 -10  10   3       11.92        5.63      7.44 o 
  -9  10   3       33.75       21.38      7.39 o 
  -8  10   3        1.63        9.66      7.49 o 
  -7  10   3        2.75        5.62      7.24 o 
  -6  10   3       75.37       94.03      7.47 o 
  -5  10   3      221.57      206.67      9.79 o 
  -4  10   3      605.87      667.74     11.74 o 
  -3  10   3        0.49        0.51      8.14 o 
  -2  10   3        3.20        2.14      7.76 o 
  -1  10   3        0.90        7.88      8.15 o 
   0  10   3       80.23       76.21      7.76 o 
   1  10   3       31.98       26.94      7.94 o 
   2  10   3        2.72        3.45      7.82 o 
 -10  11   3       66.43       59.04      8.50 o 
  -9  11   3        1.53        9.22      7.90 o 
  -8  11   3        6.02       15.92      7.95 o 
  -7  11   3        0.10       -5.88      7.41 o 
  -6  11   3        3.75        2.41      9.02 o 
  -5  11   3        2.17        6.83      8.54 o 
  -4  11   3        0.94        3.19     10.43 o 
  -3  11   3       30.10       20.62      8.69 o 
  -2  11   3       75.58       51.49      9.21 o 
  -1  11   3       28.16       37.08      9.04 o 
   0  11   3       40.88       39.99      8.95 o 
  -8  12   3      101.53       99.96      8.68 o 
  -7  12   3        3.44        3.38      9.87 o 
  -6  12   3       37.21       34.80     10.02 o 
  -5  12   3        7.22        9.95      9.31 o 
  -4  12   3        2.16        6.68      9.92 o 
  -3  12   3        2.62       -9.37      9.37 o 
  -2  12   3        5.81       18.05      9.79 o 
   0 -12   4       63.58       69.56      8.16 o 
   1 -12   4        3.07        4.31      7.89 o 
   2 -12   4        3.17        6.50      7.69 o 
   3 -12   4       31.93       38.56      8.36 o 
   4 -12   4      100.32       99.93      8.50 o 
   5 -12   4      552.33      522.86     10.64 o 
   6 -12   4       57.92       63.18      8.87 o 
   7 -12   4        9.36        9.59      8.16 o 
  -2 -11   4        3.32        5.71      8.40 o 
  -1 -11   4      293.81      297.87      8.68 o 
   0 -11   4       93.64      101.48      7.75 o 
   1 -11   4       31.32       29.10      7.12 o 
   2 -11   4       13.77       12.26      7.10 o 
   3 -11   4        2.13       -1.13      7.00 o 
   4 -11   4       58.86       53.67      7.35 o 
   5 -11   4      357.72      360.36      9.42 o 
   6 -11   4      109.73      116.14      7.61 o 
   7 -11   4        0.08        2.11      7.69 o 
   8 -11   4        3.66        6.90      7.87 o 
   9 -11   4       48.70       54.08      7.93 o 
  -4 -10   4       33.47       42.33      8.91 o 
  -3 -10   4       55.64       52.93      9.22 o 
  -2 -10   4        3.96       14.64      7.12 o 
  -1 -10   4      190.48      177.65      7.60 o 
   0 -10   4       51.13       60.68      6.70 o 
   1 -10   4        4.12        8.67      6.17 o 
   2 -10   4        0.08        8.85      6.17 o 
   3 -10   4       62.34       71.99      6.70 o 
   4 -10   4        1.93        2.20      6.62 o 
   5 -10   4       33.80       30.96      6.63 o 
   6 -10   4       11.20       11.40      6.38 o 
   7 -10   4        4.17       19.79      6.85 o 
   8 -10   4       40.54       37.30      6.75 o 
   9 -10   4      152.85      152.03      7.21 o 
  10 -10   4       30.03       37.09      7.21 o 
  -5  -9   4       24.24       25.92      7.64 o 
  -4  -9   4       61.04       54.78      8.63 o 
  -3  -9   4      435.45      428.97     13.20 o 
  -2  -9   4       13.54       17.12      7.16 o 
  -1  -9   4       16.39       15.82      8.01 o 
   0  -9   4       21.25       26.43      5.93 o 
   1  -9   4       50.08       46.25      5.89 o 
   2  -9   4       42.02       43.14      5.66 o 
   3  -9   4      262.55      267.17      7.26 o 
   4  -9   4       19.98       20.37      6.03 o 
   5  -9   4        5.48        4.53      6.06 o 
   6  -9   4      238.41      226.05      7.56 o 
   7  -9   4        0.57       13.09      6.01 o 
   8  -9   4        1.75       -2.49      5.88 o 
   9  -9   4       56.90       56.01      6.35 o 
  10  -9   4      211.66      198.15      7.54 o 
  -6  -8   4       34.85       33.63      8.05 o 
  -5  -8   4      567.08      530.19     14.18 o 
  -4  -8   4      353.78      347.38      9.29 o 
  -3  -8   4       54.13       66.16      7.28 o 
  -2  -8   4        1.30       -0.78      6.95 o 
  -1  -8   4       56.11       56.84      6.48 o 
   0  -8   4      527.64      552.95     10.96 o 
   1  -8   4       10.50        4.92      5.49 o 
   2  -8   4       16.39       28.44      5.55 o 
   3  -8   4      173.70      156.62      6.33 o 
   4  -8   4      112.70      103.91      6.06 o 
   5  -8   4      536.99      538.50      8.66 o 
   6  -8   4        3.67       -1.30      5.32 o 
   7  -8   4       34.49       32.73      5.78 o 
   8  -8   4      875.93      857.01      8.42 o 
   9  -8   4      187.44      199.21      6.84 o 
  10  -8   4        0.51        4.89      6.54 o 
  11  -8   4        0.19        6.25      7.95 o 
  -7  -7   4       24.74       19.25      7.44 o 
  -6  -7   4       42.76       49.42      7.06 o 
  -5  -7   4        2.03        9.54      6.63 o 
  -4  -7   4       17.33       17.09      7.25 o 
  -3  -7   4       12.40        4.73      6.60 o 
  -2  -7   4        2.34       -1.57      6.09 o 
  -1  -7   4      452.15      448.10     20.91 o 
   0  -7   4       44.20       39.67      6.34 o 
   1  -7   4      468.77      489.23     13.05 o 
   2  -7   4      128.40      122.66      5.75 o 
   3  -7   4      246.13      248.34      7.22 o 
   4  -7   4      199.15      220.88      6.96 o 
   5  -7   4      273.86      270.90      6.20 o 
   6  -7   4      411.96      423.84      7.33 o 
   7  -7   4       21.00       20.70      5.24 o 
   8  -7   4      289.74      298.61      6.49 o 
   9  -7   4       21.98       18.85      6.11 o 
  10  -7   4       13.32       18.89      7.09 o 
  11  -7   4      182.37      194.84      8.87 o 
  -8  -6   4       79.93       62.39      8.00 o 
  -7  -6   4       16.49       26.76      7.10 o 
  -6  -6   4      161.57      159.83      7.30 o 
  -5  -6   4       76.98       72.53      6.52 o 
  -4  -6   4       59.18       66.02      6.84 o 
  -3  -6   4      178.97      185.07      7.20 o 
  -2  -6   4      135.24      138.78      9.54 o 
  -1  -6   4     1846.57     1884.48     65.57 o 
   0  -6   4      294.87      265.62      8.61 o 
   1  -6   4      249.82      225.42      7.16 o 
   2  -6   4       58.81       61.69      7.33 o 
   3  -6   4      776.56      758.77     15.92 o 
   4  -6   4      155.43      182.78      5.54 o 
   5  -6   4     1475.89     1530.65     21.10 o 
   6  -6   4       36.04       44.22      4.78 o 
   7  -6   4       46.74       59.05      5.58 o 
   8  -6   4       56.10       64.05      5.77 o 
   9  -6   4       60.61       49.84      6.35 o 
  10  -6   4      192.52      189.36      8.00 o 
  11  -6   4       76.98       75.56      7.94 o 
  -9  -5   4      140.09      140.92      8.42 o 
  -8  -5   4       52.00       50.92      7.50 o 
  -7  -5   4        0.15       -2.78      6.36 o 
  -6  -5   4        0.16       10.73      6.37 o 
  -5  -5   4      190.70      177.06      6.90 o 
  -4  -5   4      146.62      162.12      6.68 o 
  -3  -5   4       29.76       38.03      6.00 o 
  -2  -5   4       11.66       33.82      6.97 o 
  -1  -5   4       36.49       25.48      5.78 o 
   0  -5   4       32.53       32.58      6.55 o 
   1  -5   4        0.35        4.03      4.87 o 
   2  -5   4     1561.11     1441.63     24.96 o 
   3  -5   4     1634.61     1625.67     35.06 o 
   4  -5   4      528.55      563.39     10.75 o 
   5  -5   4        9.14        7.46      4.03 o 
   6  -5   4       92.73       95.05      4.77 o 
   7  -5   4       95.11       93.33      6.13 o 
   8  -5   4     1173.35     1193.40     36.07 o 
   9  -5   4       31.30       29.78      6.84 o 
  10  -5   4        0.02        7.42      7.08 o 
  11  -5   4        2.04        5.89      7.51 o 
  -9  -4   4        5.69        5.23      7.28 o 
  -8  -4   4        4.42        5.63      6.61 o 
  -7  -4   4      135.59      124.24      7.07 o 
  -6  -4   4      167.92      163.41      6.65 o 
  -5  -4   4      885.25      906.13     16.12 o 
  -4  -4   4      402.22      472.03      9.27 o 
  -3  -4   4       38.82       42.19      5.52 o 
  -2  -4   4      147.62      143.88      6.53 o 
  -1  -4   4      838.01      749.17     18.10 o 
   0  -4   4        2.72       -4.84      4.84 o 
   1  -4   4       13.81       10.24      5.29 o 
   2  -4   4      688.67      653.63     10.97 o 
   3  -4   4      167.31      166.16      5.72 o 
   4  -4   4      149.95      146.35      5.17 o 
   5  -4   4       33.57       39.40      4.14 o 
   6  -4   4      280.36      294.83      7.98 o 
   7  -4   4      306.98      311.37      7.35 o 
   8  -4   4       28.89       31.65      6.17 o 
   9  -4   4      652.22      642.96      8.48 o 
  10  -4   4      102.35       93.83      7.15 o 
  11  -4   4      103.51       95.73      8.08 o 
 -10  -3   4        7.57        9.28      7.96 o 
  -9  -3   4      126.06      124.59      7.64 o 
  -8  -3   4        0.42        3.02      6.10 o 
  -7  -3   4       10.68       12.82      5.74 o 
  -6  -3   4       48.24       53.54      5.57 o 
  -5  -3   4      586.26      565.11      8.23 o 
  -4  -3   4      339.65      328.51      7.12 o 
  -3  -3   4       70.68       66.59      5.38 o 
  -2  -3   4       10.28       24.68      5.33 o 
  -1  -3   4      131.45      130.34      6.41 o 
   0  -3   4       82.11       64.66      5.58 o 
   1  -3   4       64.03       65.22      6.19 o 
   2  -3   4     4851.29     4618.98     75.79 o 
   3  -3   4      600.04      622.69      8.02 o 
   4  -3   4        3.67        3.03      4.05 o 
   5  -3   4      103.52      112.31      5.25 o 
   6  -3   4       74.10       74.27      5.39 o 
   7  -3   4       10.55       13.83      5.42 o 
   8  -3   4      503.53      497.81      7.91 o 
   9  -3   4     1150.06     1125.96     16.50 o 
  10  -3   4        0.09       -3.72      6.69 o 
  11  -3   4        0.63        2.32      7.89 o 
 -11  -2   4       44.76       33.34      8.40 o 
 -10  -2   4       82.77       85.54      9.55 o 
  -9  -2   4       12.99       17.74      6.78 o 
  -8  -2   4       66.49       61.80      6.12 o 
  -7  -2   4      342.01      334.50      7.35 o 
  -6  -2   4       15.36       20.79      5.26 o 
  -5  -2   4     2009.67     2042.37     18.23 o 
  -4  -2   4        2.32        0.76      4.93 o 
  -3  -2   4      124.68      119.89      5.84 o 
  -2  -2   4      113.53      100.21      5.34 o 
  -1  -2   4      338.35      309.45      9.10 o 
   0  -2   4   169489.94   202183.19    749.80 o 
   1  -2   4     1415.58     1352.24     23.53 o 
   2  -2   4        4.69        8.69      3.29 o 
   3  -2   4      243.59      242.64      5.94 o 
   4  -2   4       22.47       30.00      4.34 o 
   5  -2   4     1565.42     1578.61     32.58 o 
   6  -2   4      109.62      115.19      5.38 o 
   7  -2   4       14.86       16.19      4.61 o 
   8  -2   4       14.75       21.02      5.05 o 
   9  -2   4       42.06       43.85      5.61 o 
  10  -2   4       36.16       30.32      6.61 o 
  11  -2   4      126.06      127.53     15.57 o 
 -11  -1   4        1.00       15.18      8.06 o 
 -10  -1   4        9.43       -3.74      7.34 o 
  -9  -1   4      995.10      896.22     13.75 o 
  -8  -1   4       20.15       33.68      6.32 o 
  -7  -1   4      641.64      648.12      8.92 o 
  -6  -1   4       51.15       37.68      4.82 o 
  -5  -1   4      280.10      280.82      6.22 o 
  -4  -1   4      437.08      457.20      7.67 o 
  -3  -1   4        1.25       -2.93      3.86 o 
  -2  -1   4    41412.02    41982.52    783.50 o 
  -1  -1   4      333.58      297.10      9.62 o 
   0  -1   4       71.14       69.78      4.73 o 
   1  -1   4      190.23      172.08      5.32 o 
   2  -1   4      436.16      405.40      7.05 o 
   3  -1   4      104.27       91.64      5.09 o 
   4  -1   4     1100.60     1156.34     19.05 o 
   5  -1   4     1137.07     1080.39     15.36 o 
   6  -1   4        4.70        8.14      4.43 o 
   7  -1   4      363.74      357.16      6.88 o 
   8  -1   4       15.82       15.92      5.34 o 
   9  -1   4       28.01       27.49      6.06 o 
  10  -1   4       11.37       17.26      6.61 o 
 -11   0   4      310.89      310.91      9.05 o 
 -10   0   4      134.14      137.04      8.10 o 
  -9   0   4      206.64      218.28      7.39 o 
  -8   0   4      184.58      194.07      9.25 o 
  -7   0   4       84.59       86.33      5.61 o 
  -6   0   4      150.78      159.46      5.73 o 
  -5   0   4       75.79       65.10      5.02 o 
  -4   0   4        2.84        8.50      4.39 o 
  -3   0   4       19.19       21.41      4.03 o 
  -2   0   4     2030.88     1911.05     19.22 o 
  -1   0   4      124.82      109.58      6.38 o 
   0   0   4      143.75      149.87     15.18 o 
   1   0   4      138.66      118.41      7.12 o 
   2   0   4     3487.86     3415.24     29.32 o 
   3   0   4      826.30      764.28      9.92 o 
   4   0   4     1222.15     1328.72     25.54 o 
   5   0   4      677.31      685.37     11.02 o 
   6   0   4       81.11       87.23      6.26 o 
   7   0   4       61.60       65.75      5.77 o 
   8   0   4        7.12        9.97      6.03 o 
   9   0   4       22.03       23.43      6.08 o 
  10   0   4       10.01       15.50      7.02 o 
 -12   1   4        3.46       -4.51      9.11 o 
 -11   1   4       51.06       49.96      6.98 o 
 -10   1   4        0.01        8.33      6.20 o 
  -9   1   4      149.70      150.73      6.81 o 
  -8   1   4      615.19      612.75      9.28 o 
  -7   1   4      369.76      368.99      8.26 o 
  -6   1   4      100.01      118.12      6.36 o 
  -5   1   4      656.98      665.96     11.25 o 
  -4   1   4      315.51      344.60     15.97 o 
  -3   1   4      174.13      155.27      8.16 o 
  -2   1   4     1934.33     1707.40     33.42 o 
  -1   1   4      102.00       91.86      5.63 o 
   0   1   4      116.86      122.76      6.59 o 
   1   1   4      674.28      660.57     32.33 o 
   2   1   4      249.29      305.40      8.70 o 
   3   1   4     1176.82     1193.64     12.73 o 
   4   1   4       73.15       57.11      5.51 o 
   5   1   4      329.41      353.18      7.59 o 
   6   1   4       23.93       27.97      5.71 o 
   7   1   4       32.87       31.38      6.16 o 
   8   1   4       11.42       16.45      6.48 o 
   9   1   4      195.82      193.77      7.52 o 
 -12   2   4       18.56       18.91      8.56 o 
 -11   2   4       93.18       92.43      8.16 o 
 -10   2   4      353.21      344.95      8.24 o 
  -9   2   4      868.07      933.07     15.77 o 
  -8   2   4       66.76       61.23      5.98 o 
  -7   2   4      354.56      374.51      7.73 o 
  -6   2   4      183.92      211.69      6.46 o 
  -5   2   4      615.80      686.12     15.46 o 
  -4   2   4      645.26      622.85     13.40 o 
  -3   2   4      104.24      114.12      6.12 o 
  -2   2   4        0.44        1.13      3.05 o 
  -1   2   4     1138.39     1023.90     16.59 o 
   0   2   4     5064.56     4957.85     65.12 o 
   1   2   4     2781.42     2774.65     43.98 o 
   2   2   4      963.29      958.31     24.69 o 
   3   2   4       32.38       48.90      5.84 o 
   4   2   4        9.51        5.10      5.06 o 
   5   2   4       39.44       40.23      5.84 o 
   6   2   4       48.87       30.47      7.06 o 
   7   2   4      226.17      239.79      8.80 o 
   8   2   4       52.05       48.76      7.19 o 
   9   2   4      158.45      161.19      8.13 o 
 -12   3   4       70.54       77.45      8.61 o 
 -11   3   4       24.93       21.57      7.17 o 
 -10   3   4        0.30       -3.69      6.42 o 
  -9   3   4       40.14       33.78      6.62 o 
  -8   3   4      846.58      890.42     17.11 o 
  -7   3   4      162.76      149.89      8.95 o 
  -6   3   4      183.67      188.63      6.58 o 
  -5   3   4      245.27      271.03      8.72 o 
  -4   3   4      267.28      239.76      7.10 o 
  -3   3   4      579.15      531.97      9.24 o 
  -2   3   4     2945.73     2858.29     62.90 o 
  -1   3   4     1974.82     2057.49     30.02 o 
   0   3   4      391.85      385.89      9.62 o 
   1   3   4     1079.59     1168.07     38.04 o 
   2   3   4       21.03       21.48      5.28 o 
   3   3   4        3.03        5.01      4.83 o 
   4   3   4        1.20        7.02      5.61 o 
   5   3   4     1164.63     1235.81     26.21 o 
   6   3   4      660.01      627.74     17.78 o 
   7   3   4       88.33      106.28      7.75 o 
   8   3   4        0.06        6.46      7.69 o 
 -12   4   4       50.59       62.99      8.24 o 
 -11   4   4       77.10       91.50      9.91 o 
 -10   4   4       34.78       46.40      6.88 o 
  -9   4   4     1313.46     1329.55     43.86 o 
  -8   4   4     1422.51     1474.63     18.50 o 
  -7   4   4        2.50       13.71      5.64 o 
  -6   4   4      223.25      214.13      7.50 o 
  -5   4   4       38.89       44.42      5.37 o 
  -4   4   4        7.69       15.49      4.99 o 
  -3   4   4      605.26      615.11     11.16 o 
  -2   4   4      934.81      892.96     18.50 o 
  -1   4   4       63.20       66.91      5.50 o 
   0   4   4     1319.46     1623.02     37.26 o 
   1   4   4      472.29      483.40      7.91 o 
   2   4   4        4.69        7.92      5.26 o 
   3   4   4      139.66      150.12      6.59 o 
   4   4   4       55.38       65.74      7.55 o 
   5   4   4      787.53      802.05     14.41 o 
   6   4   4      111.02      130.39      9.83 o 
   7   4   4       71.18       76.01      8.22 o 
   8   4   4       48.74       51.74      8.61 o 
 -12   5   4       12.52       16.57      7.86 o 
 -11   5   4      190.77      179.98      8.21 o 
 -10   5   4      780.31      744.90     18.55 o 
  -9   5   4      168.50      157.31      7.51 o 
  -8   5   4       15.51       20.09      5.91 o 
  -7   5   4        0.79       -1.55      4.82 o 
  -6   5   4       44.31       69.09      5.34 o 
  -5   5   4       17.60       13.37      4.94 o 
  -4   5   4        0.05       -3.78      4.67 o 
  -3   5   4     2655.52     2753.25     48.97 o 
  -2   5   4     1202.84     1225.83     21.88 o 
  -1   5   4      682.75      608.24     23.69 o 
   0   5   4        6.85       11.61      4.73 o 
   1   5   4      372.75      388.85      7.58 o 
   2   5   4      107.46      115.53      6.04 o 
   3   5   4     1471.00     1489.15     22.55 o 
   4   5   4       25.43       23.51      6.73 o 
   5   5   4        9.12       20.50      5.89 o 
   6   5   4       14.33       20.08      7.50 o 
   7   5   4       34.06       29.46      8.36 o 
 -12   6   4        1.46       -1.18      7.92 o 
 -11   6   4      102.56       96.89      7.69 o 
 -10   6   4      210.43      195.72      7.89 o 
  -9   6   4      149.61      134.27      6.99 o 
  -8   6   4      105.85      100.99      5.88 o 
  -7   6   4      129.39      115.13      6.10 o 
  -6   6   4        1.00        2.40      5.05 o 
  -5   6   4      105.52      110.84      6.09 o 
  -4   6   4       17.69       23.13      5.00 o 
  -3   6   4        2.58       -3.33      4.86 o 
  -2   6   4       26.48       35.41      8.91 o 
  -1   6   4       16.40       15.22      5.37 o 
   0   6   4       81.31       84.55      5.95 o 
   1   6   4      723.15      716.72     30.54 o 
   2   6   4        0.85       -2.10      5.83 o 
   3   6   4       12.86       18.42      5.99 o 
   4   6   4       81.02       79.64      8.97 o 
   5   6   4      155.93      165.14      7.44 o 
   6   6   4        3.43        2.61      7.92 o 
 -12   7   4       24.27       23.28      7.89 o 
 -11   7   4      209.25      197.91      8.67 o 
 -10   7   4        7.25       10.11      6.84 o 
  -9   7   4      120.86      117.09      7.97 o 
  -8   7   4        5.03       13.72      5.60 o 
  -7   7   4       12.17       16.79      5.60 o 
  -6   7   4      332.05      355.75      7.74 o 
  -5   7   4      724.09      707.97      9.72 o 
  -4   7   4      562.77      581.23     12.46 o 
  -3   7   4        2.12        3.57      5.36 o 
  -2   7   4       12.11        6.92      7.94 o 
  -1   7   4      521.80      545.05      8.99 o 
   0   7   4      285.44      281.18      7.67 o 
   1   7   4      825.01      806.58     16.76 o 
   2   7   4       70.06       69.97      6.21 o 
   3   7   4      244.15      236.06      8.71 o 
   4   7   4        8.76        7.38      7.33 o 
   5   7   4        4.54        8.13      7.23 o 
 -12   8   4      147.29      161.62      9.23 o 
 -11   8   4       30.81       33.16      7.81 o 
 -10   8   4       45.97       32.85      7.03 o 
  -9   8   4       17.11       10.46      6.16 o 
  -8   8   4        0.06       -1.52      6.00 o 
  -7   8   4       80.28       92.92      6.77 o 
  -6   8   4      141.11      120.72      7.40 o 
  -5   8   4     2662.70     2689.20     40.87 o 
  -4   8   4      375.22      356.97      9.95 o 
  -3   8   4       13.96        9.58      7.39 o 
  -2   8   4       21.20       36.07      7.92 o 
  -1   8   4       82.51       84.64      7.66 o 
   0   8   4       87.96       86.55      6.84 o 
   1   8   4      926.23      803.48     17.33 o 
   2   8   4        1.80        7.78      6.60 o 
   3   8   4        0.07        2.53      7.15 o 
   4   8   4        2.24       10.49      7.60 o 
 -11   9   4        3.30        9.91      7.80 o 
 -10   9   4      137.79      141.30      8.06 o 
  -9   9   4        6.01       14.78      6.80 o 
  -8   9   4      313.14      265.77      8.12 o 
  -7   9   4     1291.35     1214.56     29.47 o 
  -6   9   4       59.35       64.75      7.98 o 
  -5   9   4       44.88       31.97      7.22 o 
  -4   9   4        0.01        6.36      8.10 o 
  -3   9   4      425.06      413.63     10.16 o 
  -2   9   4        4.97       15.88      7.83 o 
  -1   9   4     1419.61     1261.85     35.17 o 
   0   9   4        8.19        9.73      6.91 o 
   1   9   4       97.61       98.30      7.78 o 
   2   9   4        5.32        1.46      7.97 o 
   3   9   4        7.52       13.95      8.02 o 
 -11  10   4       31.71       34.04      6.83 o 
 -10  10   4       11.13       12.90      7.62 o 
  -9  10   4        6.94        4.76      7.40 o 
  -8  10   4       69.49       65.70      9.87 o 
  -7  10   4        1.51        2.65      7.26 o 
  -6  10   4        0.41       -1.87      7.27 o 
  -5  10   4       16.61       22.66      8.14 o 
  -4  10   4        0.06       -1.86      7.90 o 
  -3  10   4      537.74      494.35     10.92 o 
  -2  10   4       19.07       33.50      8.41 o 
  -1  10   4        1.26        8.94      8.61 o 
   0  10   4       62.44       59.90      7.77 o 
   1  10   4       30.26       30.67      7.48 o 
   2  10   4        3.20        0.90     10.09 o 
 -10  11   4      150.40      121.10      9.48 o 
  -9  11   4        2.25        7.25      8.35 o 
  -8  11   4       42.95       47.77      8.20 o 
  -7  11   4       50.71       59.42      7.95 o 
  -6  11   4        0.01        5.69      9.29 o 
  -5  11   4        0.04       14.99      8.99 o 
  -4  11   4       29.76       25.06      8.94 o 
  -3  11   4      124.22      118.63     18.48 o 
  -2  11   4       38.48       40.34     10.32 o 
  -1  11   4       50.27       33.37      9.35 o 
   0  11   4        9.36       -0.04      9.50 o 
  -8  12   4        8.44        5.04     10.59 o 
  -7  12   4        0.23        7.01      9.65 o 
  -6  12   4       75.29       88.86     10.28 o 
  -5  12   4       55.32       54.67      9.86 o 
  -4  12   4        0.63       -6.31     10.59 o 
  -3  12   4       24.13       30.52      9.87 o 
   0 -12   5        3.26        8.50      8.23 o 
   1 -12   5        2.40        8.61      8.04 o 
   2 -12   5      159.81      155.77      8.75 o 
   3 -12   5       21.50       25.02      7.94 o 
   4 -12   5       37.05       31.95      8.52 o 
   5 -12   5       43.06       37.35      8.38 o 
   6 -12   5      588.34      556.61     15.51 o 
   7 -12   5        1.47        2.00      8.42 o 
  -2 -11   5       18.57       12.54      7.67 o 
  -1 -11   5        0.00        1.52      7.15 o 
   0 -11   5        0.27        4.20      7.02 o 
   1 -11   5       37.52       48.47      7.20 o 
   2 -11   5        4.17        8.49      7.23 o 
   3 -11   5        4.69       11.08      6.96 o 
   4 -11   5      302.43      331.09     15.59 o 
   5 -11   5        0.00        8.22      7.08 o 
   6 -11   5        4.51        0.02      7.34 o 
   7 -11   5        2.42       10.66      7.40 o 
   8 -11   5        0.58        7.47      7.49 o 
  -4 -10   5       37.82       40.89      9.44 o 
  -3 -10   5      110.29      119.56      9.00 o 
  -2 -10   5       60.98       67.17      9.43 o 
  -1 -10   5       45.45       49.63      6.67 o 
   0 -10   5        7.75       12.05      6.19 o 
   1 -10   5       21.75       19.63      6.15 o 
   2 -10   5        2.90        0.36      6.07 o 
   3 -10   5        3.79        3.62      6.26 o 
   4 -10   5       55.58       54.56      6.56 o 
   5 -10   5       10.09       14.26      6.60 o 
   6 -10   5        2.48        8.85      6.55 o 
   7 -10   5        3.84        5.27      6.83 o 
   8 -10   5      106.94      113.61      7.40 o 
   9 -10   5       85.83       80.40      6.70 o 
  -5  -9   5        4.63        9.51      7.61 o 
  -4  -9   5        6.38       13.06      8.12 o 
  -3  -9   5       51.54       59.21      8.01 o 
  -2  -9   5        0.03        5.48      7.08 o 
  -1  -9   5        1.78       12.98      6.83 o 
   0  -9   5        2.04       -4.77      5.72 o 
   1  -9   5      103.55      109.25      6.16 o 
   2  -9   5       91.07       97.16      6.33 o 
   3  -9   5      123.29      121.60      6.78 o 
   4  -9   5        9.51        6.51      5.80 o 
   5  -9   5       17.40       18.00      6.10 o 
   6  -9   5       31.33       28.20      6.51 o 
   7  -9   5       50.41       56.93      6.57 o 
   8  -9   5       33.80       28.78      5.88 o 
   9  -9   5      170.75      158.08      7.00 o 
  10  -9   5      243.37      230.22      8.79 o 
  -6  -8   5        0.67        9.53      7.22 o 
  -5  -8   5        0.12       -2.41      7.01 o 
  -4  -8   5      624.23      657.50     20.04 o 
  -3  -8   5       30.29       32.07      7.03 o 
  -2  -8   5        1.57        9.18      6.96 o 
  -1  -8   5        0.06       10.82      7.49 o 
   0  -8   5       12.37        9.26      5.39 o 
   1  -8   5      278.99      302.10      8.37 o 
   2  -8   5      155.82      170.30      9.65 o 
   3  -8   5      103.50      104.94      6.15 o 
   4  -8   5       14.90       10.85      5.54 o 
   5  -8   5        0.12        9.68      5.72 o 
   6  -8   5        9.28       12.94      6.04 o 
   7  -8   5      274.17      297.32      6.54 o 
   8  -8   5      200.95      210.89      6.56 o 
   9  -8   5      160.05      159.13      6.72 o 
  10  -8   5       25.48       19.59      6.47 o 
  -7  -7   5       62.01       56.12      7.88 o 
  -6  -7   5     1453.99     1405.16     29.58 o 
  -5  -7   5        2.74        8.58      6.24 o 
  -4  -7   5       19.08       21.64      6.88 o 
  -3  -7   5        5.87        5.03      6.38 o 
  -2  -7   5       57.71       62.37      6.73 o 
  -1  -7   5      221.75      230.24      8.85 o 
   0  -7   5       23.39       15.65      6.23 o 
   1  -7   5       49.68       53.61      5.36 o 
   2  -7   5       70.05       63.85      5.50 o 
   3  -7   5      301.57      304.37      9.60 o 
   4  -7   5      122.41      124.19      5.84 o 
   5  -7   5      463.68      463.86      8.06 o 
   6  -7   5       98.28      113.50      5.97 o 
   7  -7   5      563.28      587.93     11.32 o 
   8  -7   5      426.26      404.47      6.73 o 
   9  -7   5        4.35       -1.80      6.08 o 
  10  -7   5        0.37        8.19      7.10 o 
  -8  -6   5      128.76      128.25      8.24 o 
  -7  -6   5       71.91       76.17      7.15 o 
  -6  -6   5      810.63      825.88     17.00 o 
  -5  -6   5        1.04        2.14      6.31 o 
  -4  -6   5      405.59      399.59      8.39 o 
  -3  -6   5       47.21       50.93      6.30 o 
  -2  -6   5      234.13      254.89      7.36 o 
  -1  -6   5        1.51        4.92      5.16 o 
   0  -6   5      775.48      733.52     14.62 o 
   1  -6   5      198.47      208.01      6.58 o 
   2  -6   5      102.61      108.25      6.66 o 
   3  -6   5      346.98      347.54     11.73 o 
   4  -6   5       15.85       16.77      4.84 o 
   5  -6   5        7.86       13.92      4.36 o 
   6  -6   5       38.65       37.90      4.80 o 
   7  -6   5       38.47       44.12      5.46 o 
   8  -6   5        0.34        9.68      5.67 o 
   9  -6   5      273.66      272.15      8.13 o 
  10  -6   5      158.64      149.09      8.39 o 
  11  -6   5        7.91       12.86      7.31 o 
  -9  -5   5       22.36       11.32      7.92 o 
  -8  -5   5      293.80      291.46      8.35 o 
  -7  -5   5        0.29        8.16      6.15 o 
  -6  -5   5       12.66       17.81      6.02 o 
  -5  -5   5       53.24       67.50      6.77 o 
  -4  -5   5      130.82      130.41      6.07 o 
  -3  -5   5      215.63      210.52      7.51 o 
  -2  -5   5      825.39      739.69     10.00 o 
  -1  -5   5       99.60       99.95      6.09 o 
   0  -5   5      190.93      184.44     11.34 o 
   1  -5   5       35.66       39.38      4.87 o 
   2  -5   5       61.65       59.64      5.01 o 
   3  -5   5      597.39      593.30     23.65 o 
   4  -5   5      260.60      244.38      5.93 o 
   5  -5   5      156.09      158.18      5.02 o 
   6  -5   5       30.28       32.91      4.62 o 
   7  -5   5      569.09      579.41     16.68 o 
   8  -5   5      257.45      260.93     13.25 o 
   9  -5   5       24.37       27.85      6.33 o 
  10  -5   5       53.75       47.94      7.27 o 
  11  -5   5       16.97       17.66      7.38 o 
 -10  -4   5       25.91       30.93     11.57 o 
  -9  -4   5       24.25       19.12      7.33 o 
  -8  -4   5      223.46      229.96      7.73 o 
  -7  -4   5        1.53        7.90      6.32 o 
  -6  -4   5        4.15        0.50      5.73 o 
  -5  -4   5        2.14        3.69      5.29 o 
  -4  -4   5      155.49      139.51      5.84 o 
  -3  -4   5      479.96      479.62     14.24 o 
  -2  -4   5        0.53       -0.63      5.06 o 
  -1  -4   5       11.13       13.67      5.48 o 
   0  -4   5       98.29       88.16      6.14 o 
   1  -4   5        0.52       -5.49      5.49 o 
   2  -4   5      693.31      698.62     20.49 o 
   3  -4   5      703.80      765.69     22.01 o 
   4  -4   5       31.81       33.43      4.12 o 
   5  -4   5       67.41       68.04      4.48 o 
   6  -4   5      261.97      267.46      6.25 o 
   7  -4   5      336.99      361.19      9.69 o 
   8  -4   5       10.94        6.58      6.31 o 
   9  -4   5      206.66      200.37      6.87 o 
  10  -4   5      190.23      165.58      7.69 o 
  11  -4   5        0.52        5.10     11.82 o 
 -10  -3   5      149.94      134.20      9.08 o 
  -9  -3   5       61.69       65.79      7.17 o 
  -8  -3   5      147.07      142.58      6.83 o 
  -7  -3   5       61.19       63.39      6.52 o 
  -6  -3   5        0.86        7.76      5.20 o 
  -5  -3   5      107.26      110.63      5.74 o 
  -4  -3   5        0.76        4.24      4.68 o 
  -3  -3   5      321.91      309.94      7.10 o 
  -2  -3   5      223.87      191.41      7.36 o 
  -1  -3   5     1006.27      938.87     18.70 o 
   0  -3   5      548.29      499.69      9.98 o 
   1  -3   5      255.29      258.57     12.22 o 
   2  -3   5      572.79      580.03     15.76 o 
   3  -3   5       37.29       32.07      4.39 o 
   4  -3   5      947.16     1006.40     11.87 o 
   5  -3   5      869.69      891.94      8.84 o 
   6  -3   5       40.27       41.68      5.50 o 
   7  -3   5        1.57       -1.65      5.68 o 
   8  -3   5       50.19       50.06      5.57 o 
   9  -3   5       13.83       19.99      6.17 o 
  10  -3   5       23.32       17.60      7.20 o 
 -11  -2   5       64.17       67.07      8.81 o 
 -10  -2   5      190.03      179.10      8.61 o 
  -9  -2   5       25.38       26.53      6.34 o 
  -8  -2   5       31.43       25.28      5.86 o 
  -7  -2   5       28.32       28.05      5.71 o 
  -6  -2   5       59.33       63.59      5.80 o 
  -5  -2   5      146.82      157.00      6.18 o 
  -4  -2   5       89.73       90.09      5.79 o 
  -3  -2   5      198.13      200.84      6.81 o 
  -2  -2   5      335.89      283.52      7.46 o 
  -1  -2   5       29.13       32.78      5.00 o 
   0  -2   5       20.47       17.86      5.21 o 
   1  -2   5     9361.86     9444.31    151.29 o 
   2  -2   5     1790.43     1701.03     62.06 o 
   3  -2   5     2750.74     2902.68     55.99 o 
   4  -2   5      307.97      320.13      6.14 o 
   5  -2   5      441.65      496.09      9.92 o 
   6  -2   5      185.68      191.14      5.69 o 
   7  -2   5      242.22      237.86      5.91 o 
   8  -2   5       35.70       30.44      5.39 o 
   9  -2   5       31.48       42.14      6.50 o 
  10  -2   5       12.46       18.73      6.61 o 
 -11  -1   5        7.10       23.03      8.47 o 
 -10  -1   5       20.58       21.69      7.45 o 
  -9  -1   5      346.17      329.87      8.74 o 
  -8  -1   5      552.02      554.79     10.97 o 
  -7  -1   5        1.01       -1.04      4.84 o 
  -6  -1   5      236.18      197.40      5.94 o 
  -5  -1   5      899.63      926.62      9.44 o 
  -4  -1   5      199.37      187.33      6.64 o 
  -3  -1   5      235.59      251.31      6.74 o 
  -2  -1   5     4443.94     4236.50     63.37 o 
  -1  -1   5    24340.62    24810.55    501.35 o 
   0  -1   5        1.64        3.45      3.63 o 
   1  -1   5        4.70        8.03      3.37 o 
   2  -1   5      297.03      283.82     15.30 o 
   3  -1   5       67.42       73.03      5.40 o 
   4  -1   5      345.99      397.00      7.32 o 
   5  -1   5      379.65      435.22      6.95 o 
   6  -1   5        1.15        1.94      4.62 o 
   7  -1   5        3.38        9.05      5.22 o 
   8  -1   5        5.54        9.97      5.56 o 
   9  -1   5        5.52        2.38      6.23 o 
  10  -1   5        3.58        8.40      6.62 o 
 -12   0   5        2.67       12.05     13.56 o 
 -11   0   5        7.97        7.54      6.95 o 
 -10   0   5      610.91      580.33     10.22 o 
  -9   0   5      312.78      292.04      7.96 o 
  -8   0   5      788.43      744.76     16.74 o 
  -7   0   5       13.18       13.33      5.02 o 
  -6   0   5        0.16        2.35      4.61 o 
  -5   0   5      430.91      413.77      9.47 o 
  -4   0   5       16.97       21.58      5.39 o 
  -3   0   5      418.51      392.20     14.78 o 
  -2   0   5      618.12      577.20     11.09 o 
  -1   0   5      114.38      110.11      7.77 o 
   0   0   5       12.33       16.24      3.73 o 
   1   0   5      287.43      232.39      8.93 o 
   2   0   5        0.89        2.17      5.88 o 
   3   0   5      929.02      982.33     10.51 o 
   4   0   5      328.23      379.62      7.27 o 
   5   0   5       14.83       18.96      5.22 o 
   6   0   5      223.27      232.59      6.71 o 
   7   0   5       47.58       53.49      6.02 o 
   8   0   5      332.46      289.86      6.92 o 
   9   0   5       10.19        4.70      6.38 o 
  10   0   5        4.61       10.77     10.96 o 
 -12   1   5       30.66       34.38      8.24 o 
 -11   1   5       11.73       23.36      7.26 o 
 -10   1   5      297.44      289.61      8.22 o 
  -9   1   5      255.04      258.17      8.17 o 
  -8   1   5      149.92      142.65      7.65 o 
  -7   1   5      258.92      231.66      7.75 o 
  -6   1   5        1.34        4.45      5.34 o 
  -5   1   5       14.05       92.01     49.01 o 
  -4   1   5      400.81      401.98      9.55 o 
  -3   1   5      229.79      194.50      8.49 o 
  -2   1   5      650.32      610.09     21.39 o 
  -1   1   5     4944.26     4872.00    115.04 o 
   0   1   5      277.11      304.38     23.50 o 
   1   1   5      196.21      169.80      7.49 o 
   2   1   5     1190.22     1203.90     17.82 o 
   3   1   5        2.30        5.68      4.68 o 
   4   1   5      371.99      361.43      7.27 o 
   5   1   5       48.12       49.12      5.46 o 
   6   1   5       27.59       40.68      6.17 o 
   7   1   5      183.10      166.29      7.30 o 
   8   1   5       20.60       17.83      6.80 o 
   9   1   5       91.15       84.82      7.70 o 
 -12   2   5        5.58       10.06      8.04 o 
 -11   2   5       48.81       61.25      9.44 o 
 -10   2   5      293.84      293.72      8.73 o 
  -9   2   5      133.76      149.39      7.19 o 
  -8   2   5       52.66       50.65      6.23 o 
  -7   2   5      259.25      272.24      9.11 o 
  -6   2   5      227.86      242.38      6.72 o 
  -5   2   5      107.93      129.89      6.44 o 
  -4   2   5     1601.29     1602.96     61.34 o 
  -3   2   5      914.06      930.62     30.72 o 
  -2   2   5      935.11      944.73     22.80 o 
  -1   2   5       12.53       13.58      4.36 o 
   0   2   5      220.86      209.94      7.78 o 
   1   2   5     2209.53     2378.76     44.24 o 
   2   2   5     2405.04     2690.30     98.21 o 
   3   2   5      158.86      188.87     10.64 o 
   4   2   5      654.81      675.21     13.12 o 
   5   2   5       56.53       59.22      8.90 o 
   6   2   5       65.25       84.78     11.44 o 
   7   2   5      138.34      123.84      7.02 o 
   8   2   5      164.11      159.56      7.97 o 
   9   2   5      148.84      155.41      8.49 o 
 -12   3   5       59.46       73.25      8.94 o 
 -11   3   5       15.33       24.25      7.24 o 
 -10   3   5      178.72      169.73     13.14 o 
  -9   3   5       32.83       43.49      6.84 o 
  -8   3   5      294.69      280.73      9.69 o 
  -7   3   5      182.09      169.59      6.73 o 
  -6   3   5       52.49       69.53      6.16 o 
  -5   3   5     4298.93     4790.63     67.89 o 
  -4   3   5      546.12      590.27     10.67 o 
  -3   3   5       90.80      106.66      5.85 o 
  -2   3   5     2139.91     2181.01     25.08 o 
  -1   3   5      528.20      597.93      9.17 o 
   0   3   5     7389.99     7981.52    105.58 o 
   1   3   5      218.38      233.35      6.73 o 
   2   3   5       34.93       26.25      4.66 o 
   3   3   5        1.40        3.38      6.34 o 
   4   3   5      762.35      759.64     10.04 o 
   5   3   5       53.70       57.57      7.05 o 
   6   3   5      110.38       99.62      7.50 o 
   7   3   5       47.93       66.55      7.55 o 
   8   3   5       18.99       26.04      7.59 o 
 -12   4   5      169.61      180.12      9.06 o 
 -11   4   5        0.80        6.41      7.48 o 
 -10   4   5       25.27       23.66      6.81 o 
  -9   4   5      882.59      845.33     20.39 o 
  -8   4   5       42.13       59.72      6.86 o 
  -7   4   5      170.50      203.56      6.90 o 
  -6   4   5        2.94        8.13      5.79 o 
  -5   4   5     3847.93     3995.68     81.44 o 
  -4   4   5      782.49      849.51     10.32 o 
  -3   4   5      203.08      222.86      7.16 o 
  -2   4   5     2549.72     2858.02     65.37 o 
  -1   4   5        3.84        7.57      4.36 o 
   0   4   5      447.78      523.99     10.08 o 
   1   4   5        3.27       -1.33      4.70 o 
   2   4   5        0.78        3.33      4.87 o 
   3   4   5      359.43      381.21      8.14 o 
   4   4   5      510.43      573.68     17.38 o 
   5   4   5      197.41      208.41      8.10 o 
   6   4   5        2.30       12.73      7.15 o 
   7   4   5        2.58        5.02      8.40 o 
 -12   5   5       78.77       79.08      8.11 o 
 -11   5   5      112.13       95.92      7.89 o 
 -10   5   5       72.60       74.15      6.94 o 
  -9   5   5      267.33      269.67      7.87 o 
  -8   5   5       24.83       19.44      6.28 o 
  -7   5   5      654.29      707.81     15.32 o 
  -6   5   5        0.10       -2.15      4.78 o 
  -5   5   5      333.79      340.03      8.03 o 
  -4   5   5       46.26       55.36      5.15 o 
  -3   5   5       53.92       45.19      5.34 o 
  -2   5   5      136.15      132.59      5.96 o 
  -1   5   5       35.36       34.37      5.48 o 
   0   5   5     1284.74     1277.91     19.80 o 
   1   5   5       14.21       19.53      5.34 o 
   2   5   5     3081.45     3040.35     57.56 o 
   3   5   5      289.82      291.68      7.46 o 
   4   5   5        0.06        3.36      6.73 o 
   5   5   5        0.06        6.00      6.90 o 
   6   5   5       31.74       40.49      8.10 o 
   7   5   5        3.85        1.47     10.23 o 
 -12   6   5       30.24       20.68      7.94 o 
 -11   6   5       21.53       32.01      7.42 o 
 -10   6   5        4.57       12.89      6.61 o 
  -9   6   5        2.41        8.11      6.36 o 
  -8   6   5      223.30      215.49      8.22 o 
  -7   6   5       14.05        6.11      5.39 o 
  -6   6   5        0.92        3.20      5.04 o 
  -5   6   5       70.40       65.55      5.82 o 
  -4   6   5      346.59      376.86      8.04 o 
  -3   6   5      110.80      107.56      5.96 o 
  -2   6   5      378.15      415.91      9.51 o 
  -1   6   5       12.84       20.73      5.36 o 
   0   6   5      287.53      286.82      7.30 o 
   1   6   5      321.60      299.55     10.11 o 
   2   6   5      345.80      362.80      7.61 o 
   3   6   5        0.36        1.97      6.09 o 
   4   6   5       92.22       99.59      7.35 o 
   5   6   5       68.53       73.11      8.05 o 
   6   6   5        4.05        3.40      9.01 o 
 -12   7   5       32.51       34.92      8.45 o 
 -11   7   5       10.75       10.80      7.76 o 
 -10   7   5       83.01       82.24      7.56 o 
  -9   7   5      107.13       95.04      7.69 o 
  -8   7   5      113.09      111.87      6.68 o 
  -7   7   5      213.84      229.12      7.55 o 
  -6   7   5       71.03       73.15      6.66 o 
  -5   7   5       41.94       40.26      6.24 o 
  -4   7   5      341.79      325.63     11.20 o 
  -3   7   5       97.77       94.55      6.14 o 
  -2   7   5      367.85      363.22     11.51 o 
  -1   7   5       30.16       38.91      6.05 o 
   0   7   5      179.59      190.08     10.88 o 
   1   7   5      102.19       91.27      6.44 o 
   2   7   5       22.98        7.73      6.75 o 
   3   7   5       85.85       93.01      7.29 o 
   4   7   5       37.29       40.28      7.26 o 
   5   7   5      121.51      138.57      7.84 o 
 -12   8   5       25.89       35.89      8.73 o 
 -11   8   5      149.83      167.52      9.05 o 
 -10   8   5        0.03       -3.49      8.62 o 
  -9   8   5        8.91       19.52      6.42 o 
  -8   8   5      166.03      179.21      7.58 o 
  -7   8   5       68.55       54.31      6.78 o 
  -6   8   5      818.86      795.22     34.68 o 
  -5   8   5       38.65       38.38      6.94 o 
  -4   8   5     1493.84     1573.03     30.65 o 
  -3   8   5        0.44        2.32      7.68 o 
  -2   8   5      824.68      847.07     19.94 o 
  -1   8   5        5.17        3.61      7.11 o 
   0   8   5       18.62       16.85      6.67 o 
   1   8   5       49.30       52.55      6.71 o 
   2   8   5       23.62       21.29      7.09 o 
   3   8   5      139.15      153.81      8.08 o 
   4   8   5      136.76      152.64      8.82 o 
 -11   9   5      250.16      278.37      9.42 o 
 -10   9   5       15.36       21.00      7.49 o 
  -9   9   5      130.50      118.66      7.62 o 
  -8   9   5        2.22       14.45      7.60 o 
  -7   9   5      220.38      206.08     10.72 o 
  -6   9   5        2.22       11.71      6.86 o 
  -5   9   5      323.54      310.76     10.82 o 
  -4   9   5      228.28      232.18      9.63 o 
  -3   9   5        7.11        4.49      7.39 o 
  -2   9   5       29.21       25.87      8.22 o 
  -1   9   5        0.00       -1.39      7.67 o 
   0   9   5      152.38      133.60      7.94 o 
   1   9   5      111.77      112.73      7.99 o 
   2   9   5        0.20        2.08      7.78 o 
 -11  10   5       96.19       95.92     13.60 o 
 -10  10   5       24.84       31.01      8.25 o 
  -9  10   5        6.75        8.15      8.12 o 
  -8  10   5        0.12       -1.53      7.68 o 
  -7  10   5        0.03        7.42      7.50 o 
  -6  10   5        9.64       10.29      7.32 o 
  -5  10   5       75.24       69.70      8.50 o 
  -4  10   5        0.00       -2.03      7.55 o 
  -3  10   5        2.17        6.84      8.14 o 
  -2  10   5        0.85        6.21      8.26 o 
  -1  10   5       19.36       12.61      8.67 o 
   0  10   5        0.86       10.03      8.32 o 
   1  10   5       70.63       83.93      8.57 o 
  -9  11   5       24.87       20.77      8.75 o 
  -8  11   5      175.67      179.56      9.23 o 
  -7  11   5        0.05       -1.46      7.93 o 
  -6  11   5       56.67       63.25      9.36 o 
  -5  11   5        0.58        7.03      8.65 o 
  -4  11   5       10.60       16.82      9.31 o 
  -3  11   5        1.17        7.09      9.46 o 
  -2  11   5        0.30       10.46      8.99 o 
  -1  11   5       57.00       49.54     10.34 o 
  -7  12   5        8.41        0.97     10.42 o 
  -6  12   5       12.57       13.18     10.04 o 
  -5  12   5        6.38        6.71     10.01 o 
  -4  12   5       67.41       69.29     10.44 o 
   0 -12   6        0.42        9.91      7.90 o 
   1 -12   6      293.13      265.64      8.98 o 
   2 -12   6       99.07      103.19      8.14 o 
   3 -12   6        7.62        9.15      7.84 o 
   4 -12   6        2.23       11.77      7.78 o 
   5 -12   6       16.87       19.03      7.99 o 
   6 -12   6      151.32      158.37      8.81 o 
   7 -12   6        6.07        7.54     17.86 o 
  -2 -11   6       67.47       85.34      8.14 o 
  -1 -11   6        6.69        2.80      7.17 o 
   0 -11   6       39.71       45.02      7.41 o 
   1 -11   6       61.15       66.61      7.19 o 
   2 -11   6       12.26        8.40      6.94 o 
   3 -11   6        1.11       -0.61      7.04 o 
   4 -11   6        0.41        0.96      7.04 o 
   5 -11   6       53.99       57.72      7.90 o 
   6 -11   6       57.40       57.65      7.77 o 
   7 -11   6        0.81        4.89      7.77 o 
   8 -11   6        0.00        3.88      7.29 o 
  -4 -10   6       52.53       50.92      9.22 o 
  -3 -10   6      134.30      134.39      8.93 o 
  -2 -10   6        0.26       -5.97      8.93 o 
  -1 -10   6        0.16        1.59      6.47 o 
   0 -10   6        0.01        4.09      6.00 o 
   1 -10   6      122.53      120.49      6.67 o 
   2 -10   6       66.02       68.93      6.34 o 
   3 -10   6       71.18       81.30      6.64 o 
   4 -10   6       25.15       28.08      6.48 o 
   5 -10   6       17.14       17.20      6.83 o 
   6 -10   6       18.37       16.82      6.93 o 
   7 -10   6        1.60        9.02      7.12 o 
   8 -10   6        0.52        1.41      6.58 o 
   9 -10   6       22.13       21.30      7.23 o 
  -5  -9   6      125.39      134.58      8.53 o 
  -4  -9   6      101.60      111.57      8.64 o 
  -3  -9   6       66.91       83.09      8.05 o 
  -2  -9   6       24.55       22.11      8.27 o 
  -1  -9   6       31.72       39.01      8.13 o 
   0  -9   6        0.80        0.98      5.66 o 
   1  -9   6      206.96      195.53      6.60 o 
   2  -9   6       73.87       75.24      5.93 o 
   3  -9   6       65.45       67.96      6.19 o 
   4  -9   6      213.53      235.18      7.20 o 
   5  -9   6       44.03       53.85      6.08 o 
   6  -9   6       23.50       23.95      6.37 o 
   7  -9   6       44.76       44.00      6.36 o 
   8  -9   6      147.85      133.81      7.03 o 
   9  -9   6      280.55      253.16      7.65 o 
  -6  -8   6      191.73      177.15      8.08 o 
  -5  -8   6      670.16      657.01     25.96 o 
  -4  -8   6       50.19       62.02      7.60 o 
  -3  -8   6       94.02      108.37      7.79 o 
  -2  -8   6       54.04       60.17      7.08 o 
  -1  -8   6       76.53       84.44      7.27 o 
   0  -8   6       54.15       55.27      6.86 o 
   1  -8   6       13.12       19.63      5.50 o 
   2  -8   6       12.12       16.59      5.53 o 
   3  -8   6      270.19      268.05      7.82 o 
   4  -8   6      188.72      194.12     10.21 o 
   5  -8   6      175.90      172.15      6.99 o 
   6  -8   6        3.01        6.19      6.27 o 
   7  -8   6      111.16      110.93      5.83 o 
   8  -8   6      670.84      620.71      8.29 o 
   9  -8   6       55.35       58.33      6.57 o 
  10  -8   6        0.91        9.33      7.03 o 
  -7  -7   6      165.58      152.91      8.20 o 
  -6  -7   6      112.03      110.03      7.39 o 
  -5  -7   6      712.80      742.98     23.60 o 
  -4  -7   6        8.13       10.62      6.16 o 
  -3  -7   6        0.04       18.27      6.63 o 
  -2  -7   6      108.12      114.91      7.07 o 
  -1  -7   6      236.76      234.09      7.56 o 
   0  -7   6       34.71       43.29      6.46 o 
   1  -7   6       13.93       19.90      5.19 o 
   2  -7   6      291.04      316.97     12.52 o 
   3  -7   6      286.20      280.67      7.65 o 
   4  -7   6      137.79      153.68      6.86 o 
   5  -7   6        9.98       11.82      5.68 o 
   6  -7   6       88.37       97.06      5.75 o 
   7  -7   6      105.33      105.24      5.64 o 
   8  -7   6      227.96      219.64     10.34 o 
   9  -7   6       13.20       18.14      6.24 o 
  10  -7   6       36.62       44.20      7.77 o 
  -8  -6   6       75.23       71.44      7.97 o 
  -7  -6   6      587.30      572.41     17.26 o 
  -6  -6   6        0.34        4.08      6.15 o 
  -5  -6   6        9.01        9.40      5.87 o 
  -4  -6   6       16.75       12.81      6.00 o 
  -3  -6   6       16.74       18.45      5.78 o 
  -2  -6   6      200.41      206.26      7.15 o 
  -1  -6   6      151.49      146.40     10.10 o 
   0  -6   6       55.55       63.60      5.58 o 
   1  -6   6       32.63       32.23      4.93 o 
   2  -6   6       12.37        9.64      6.27 o 
   3  -6   6      366.68      357.13      7.11 o 
   4  -6   6      313.53      339.70     11.10 o 
   5  -6   6        0.02       -2.03      4.90 o 
   6  -6   6      170.27      190.34      5.80 o 
   7  -6   6        5.56        3.36      4.97 o 
   8  -6   6        8.80       23.49      5.59 o 
   9  -6   6      115.33      122.10      7.45 o 
  10  -6   6       46.69       47.01      7.76 o 
  -9  -5   6       14.76       11.91      7.88 o 
  -8  -5   6        8.86       10.32      7.09 o 
  -7  -5   6        8.84       15.06      6.48 o 
  -6  -5   6       36.60       47.41      6.29 o 
  -5  -5   6      115.04      126.76      6.62 o 
  -4  -5   6        0.66       -5.14      5.14 o 
  -3  -5   6       13.73       14.74      5.87 o 
  -2  -5   6      610.03      598.11      9.34 o 
  -1  -5   6      526.12      509.58     10.02 o 
   1  -5   6      515.35      480.26     14.72 o 
   2  -5   6       31.35       31.79      4.96 o 
   3  -5   6       12.92        8.75      4.84 o 
   4  -5   6      388.18      397.96      6.92 o 
   5  -5   6       53.97       58.35      4.59 o 
   6  -5   6      105.97      101.87      5.29 o 
   7  -5   6       61.93       61.74      5.69 o 
   8  -5   6      627.45      624.39     17.30 o 
   9  -5   6      106.58      105.38      7.67 o 
  10  -5   6       61.10       64.71      7.09 o 
 -10  -4   6       28.10       32.29      8.26 o 
  -9  -4   6        7.88       13.79      7.18 o 
  -8  -4   6       86.34       86.39      7.02 o 
  -7  -4   6       51.90       48.82      6.66 o 
  -6  -4   6       28.06       31.94      5.75 o 
  -5  -4   6      216.42      215.33      6.52 o 
  -4  -4   6       81.75       80.27      5.57 o 
  -3  -4   6        0.25       -3.40      4.77 o 
  -2  -4   6      512.55      500.23     12.74 o 
  -1  -4   6      163.97      155.14      6.69 o 
   0  -4   6      197.67      194.41      6.95 o 
   1  -4   6      439.38      440.26     12.10 o 
   2  -4   6     4258.11     4125.48    108.73 o 
   3  -4   6      423.62      426.67     13.41 o 
   4  -4   6      156.38      177.32      5.22 o 
   5  -4   6      714.94      758.05      8.47 o 
   6  -4   6      511.42      539.35      7.59 o 
   7  -4   6      950.73      957.29     11.06 o 
   8  -4   6       89.98       96.20      6.56 o 
   9  -4   6       43.20       41.23      6.28 o 
  10  -4   6        1.85        0.36      6.84 o 
 -10  -3   6       23.27       15.00      7.50 o 
  -9  -3   6       45.86       54.83      7.12 o 
  -8  -3   6       40.72       43.69      6.68 o 
  -7  -3   6      179.32      172.54      9.51 o 
  -6  -3   6       21.10       34.83      5.55 o 
  -5  -3   6      733.37      749.13     21.61 o 
  -4  -3   6     1508.42     1593.64     18.35 o 
  -3  -3   6       83.53       73.07      5.48 o 
  -2  -3   6     1494.15     1365.35     17.75 o 
  -1  -3   6       64.90       59.83      6.43 o 
   0  -3   6     6720.16     6465.62     94.35 o 
   1  -3   6      498.63      446.08      8.73 o 
   2  -3   6     1262.49     1378.95     22.85 o 
   3  -3   6      616.99      624.14     11.41 o 
   4  -3   6      526.80      552.53     12.77 o 
   5  -3   6        8.48       17.52      4.74 o 
   6  -3   6      215.74      206.74      6.48 o 
   7  -3   6      211.47      210.15      6.91 o 
   8  -3   6       35.15       35.89      5.79 o 
   9  -3   6      220.91      190.48      7.75 o 
  10  -3   6        8.01       13.98      7.23 o 
 -11  -2   6        0.77       -3.49      8.29 o 
 -10  -2   6       14.03       19.79      8.00 o 
  -9  -2   6       39.79       38.88      6.57 o 
  -8  -2   6      496.52      474.50      8.41 o 
  -7  -2   6      791.00      768.34     13.15 o 
  -6  -2   6      372.84      397.45     16.58 o 
  -5  -2   6     1075.94     1075.29     17.81 o 
  -4  -2   6      335.13      340.79      7.42 o 
  -3  -2   6      474.61      462.64     18.39 o 
  -2  -2   6     1336.43     1342.71     45.28 o 
  -1  -2   6       67.12       60.23      5.99 o 
   0  -2   6        2.75        6.04      4.80 o 
   1  -2   6       23.49       21.26      4.77 o 
   2  -2   6     2681.69     2519.46     32.37 o 
   3  -2   6      144.93      138.09      5.53 o 
   4  -2   6      112.92      115.59      4.97 o 
   5  -2   6       15.19       13.48      4.85 o 
   6  -2   6       49.37       58.55      5.68 o 
   7  -2   6        3.90        4.74      5.07 o 
   8  -2   6        6.36        9.60      5.59 o 
   9  -2   6        2.23       -2.01      6.23 o 
  10  -2   6        3.35        8.06      6.80 o 
 -11  -1   6      128.33      113.91      8.86 o 
 -10  -1   6       90.41       85.65      8.10 o 
  -9  -1   6      847.12      800.29     14.44 o 
  -8  -1   6      275.06      284.79      8.63 o 
  -7  -1   6      690.87      733.54     18.90 o 
  -6  -1   6      226.03      256.28      6.46 o 
  -5  -1   6      511.42      541.96      7.91 o 
  -4  -1   6      664.64      640.44     11.14 o 
  -3  -1   6        0.26        5.11      5.00 o 
  -2  -1   6      151.04      145.58      6.26 o 
  -1  -1   6       23.64       19.92      4.46 o 
   0  -1   6     5461.49     5102.31     95.57 o 
   1  -1   6      385.61      411.62     15.97 o 
   2  -1   6     1780.72     1766.47     28.31 o 
   3  -1   6       39.64       50.98      5.27 o 
   4  -1   6     1066.06     1098.45     27.27 o 
   5  -1   6      477.81      497.86      9.97 o 
   6  -1   6       90.09       96.84      6.43 o 
   7  -1   6      259.05      268.43      6.51 o 
   8  -1   6        1.91        4.08      5.67 o 
   9  -1   6        0.00        3.35      6.62 o 
  10  -1   6       14.21       12.12      9.64 o 
 -12   0   6        3.58       10.66     11.31 o 
 -11   0   6      152.01      163.76      9.28 o 
 -10   0   6       68.96       72.73      7.97 o 
  -9   0   6      338.02      323.95      8.65 o 
  -8   0   6       10.25        7.81      5.55 o 
  -7   0   6       23.32       27.76      5.26 o 
  -6   0   6        0.03        1.31      4.64 o 
  -5   0   6      177.74      178.80      6.79 o 
  -4   0   6     1125.02     1109.29     23.82 o 
  -3   0   6     1696.67     1709.89     26.53 o 
  -2   0   6     3382.69     3060.52     51.66 o 
  -1   0   6        0.24        1.21      4.45 o 
   0   0   6      198.09      183.79      8.80 o 
   1   0   6        0.38        3.85      6.44 o 
   2   0   6      105.30      121.41      7.17 o 
   3   0   6        1.42        8.24      4.48 o 
   4   0   6      265.90      303.40      7.87 o 
   5   0   6      443.44      442.72      7.71 o 
   6   0   6        0.69       -3.90      6.14 o 
   7   0   6      890.83      855.78     16.63 o 
   8   0   6      128.53      107.90      6.29 o 
   9   0   6       21.03       23.82      6.84 o 
 -12   1   6        0.33       11.48      7.92 o 
 -11   1   6      326.46      309.61      8.71 o 
 -10   1   6       26.71       25.12      6.81 o 
  -9   1   6       15.14        8.35      6.30 o 
  -8   1   6      540.76      539.24      9.79 o 
  -7   1   6       25.48       27.70      8.42 o 
  -6   1   6        0.00        9.16      6.04 o 
  -5   1   6     2104.17     2195.92     36.30 o 
  -4   1   6       75.66       88.41      7.10 o 
  -3   1   6     1284.81     1232.48     17.34 o 
  -2   1   6     2926.39     2616.27    131.60 o 
  -1   1   6      134.61      118.34      7.55 o 
   0   1   6      236.30      259.56      8.13 o 
   1   1   6      366.98      335.81     13.20 o 
   2   1   6      164.46      187.82      7.71 o 
   3   1   6      681.27      719.79      9.32 o 
   4   1   6      122.57      111.85      5.87 o 
   5   1   6      813.17      774.10      9.41 o 
   6   1   6      325.41      308.42     11.78 o 
   7   1   6      126.14      116.61      6.88 o 
   8   1   6       72.34       61.62      7.22 o 
   9   1   6       67.95       69.33      7.53 o 
 -12   2   6        2.61        1.52      7.83 o 
 -11   2   6      180.69      221.69      8.10 o 
 -10   2   6       23.09       24.84      6.74 o 
  -9   2   6        3.37       16.35      6.32 o 
  -8   2   6      372.59      390.42      9.84 o 
  -7   2   6       25.04       31.96      5.79 o 
  -6   2   6      990.61     1058.29     11.24 o 
  -5   2   6      389.88      430.32      8.44 o 
  -4   2   6      544.52      602.46     10.44 o 
  -3   2   6      480.80      511.49     15.87 o 
  -2   2   6        1.64        9.24      5.83 o 
  -1   2   6       65.39       43.72      6.07 o 
   0   2   6       33.74       39.56      5.89 o 
   1   2   6     1026.07     1086.05     22.47 o 
   2   2   6        0.11        1.79      5.28 o 
   3   2   6       14.25       21.20      6.59 o 
   4   2   6       24.64       24.67      5.76 o 
   5   2   6     1790.95     1879.53     13.24 o 
   6   2   6        0.29        2.95      6.29 o 
   7   2   6       37.83       29.01      6.74 o 
   8   2   6      153.70      148.96      8.76 o 
 -12   3   6        7.76       17.03      8.10 o 
 -11   3   6      187.62      196.27      8.91 o 
 -10   3   6      471.32      500.75     11.66 o 
  -9   3   6      175.56      194.59      7.67 o 
  -8   3   6      232.93      235.34     10.98 o 
  -7   3   6        7.59        9.78      5.59 o 
  -6   3   6       59.05       48.16      6.39 o 
  -5   3   6      177.58      157.75      7.54 o 
  -4   3   6     3345.26     3801.61     51.41 o 
  -3   3   6      474.29      452.29      9.31 o 
  -2   3   6      968.26     1030.45     19.78 o 
  -1   3   6     2319.90     2552.57     40.74 o 
   0   3   6     2201.48     2404.24     35.83 o 
   1   3   6       36.96       48.47      5.90 o 
   2   3   6        0.27        3.68      5.46 o 
   3   3   6      342.59      339.58     10.97 o 
   4   3   6      372.91      384.42      8.61 o 
   5   3   6      520.85      503.89     14.48 o 
   6   3   6        4.42       -1.14      6.81 o 
   7   3   6        0.03        8.93      7.46 o 
   8   3   6        3.99       11.44     11.41 o 
 -12   4   6        8.95        9.35      7.61 o 
 -11   4   6        5.57        3.62      7.05 o 
 -10   4   6      289.29      272.42      8.10 o 
  -9   4   6       71.35       76.31      6.90 o 
  -8   4   6        0.81        4.45      6.03 o 
  -7   4   6        2.80        1.06      6.49 o 
  -6   4   6     1521.57     1765.04     44.50 o 
  -5   4   6       71.60       62.61      6.09 o 
  -4   4   6      535.99      519.99      8.21 o 
  -3   4   6      268.93      293.14      7.11 o 
  -2   4   6       40.54       40.29      5.32 o 
  -1   4   6      759.49      883.35     13.38 o 
   0   4   6       33.93       36.42      4.88 o 
   1   4   6      162.77      155.53      6.03 o 
   2   4   6        0.13        4.92      5.47 o 
   3   4   6      640.17      640.48     20.55 o 
   4   4   6      542.02      534.09     10.94 o 
   5   4   6        2.43       -0.16      6.47 o 
   6   4   6       35.02       53.80      7.95 o 
   7   4   6       46.07       53.84      8.40 o 
 -12   5   6       21.66       11.29      7.71 o 
 -11   5   6       34.94       28.89      7.38 o 
 -10   5   6       75.01       77.84      7.31 o 
  -9   5   6       63.46       62.14      6.84 o 
  -8   5   6       78.24       78.45      7.76 o 
  -7   5   6        0.16        4.99      6.81 o 
  -6   5   6        0.01        3.34      4.77 o 
  -5   5   6      634.65      667.22     16.94 o 
  -4   5   6       15.25       10.96      4.76 o 
  -3   5   6       56.05       37.96      4.95 o 
  -2   5   6      151.38      147.07      6.19 o 
  -1   5   6      238.19      243.12      9.07 o 
   0   5   6      100.02      101.99      5.91 o 
   1   5   6      954.63      926.16     14.94 o 
   2   5   6      112.96      108.30      6.46 o 
   3   5   6      805.43      803.31     26.63 o 
   4   5   6       15.39       26.46      7.14 o 
   5   5   6        0.48        4.36      7.80 o 
   6   5   6       65.65       73.27      8.58 o 
 -12   6   6       11.73        7.29      8.22 o 
 -11   6   6        2.58        4.82      7.22 o 
 -10   6   6      282.14      295.19     12.85 o 
  -9   6   6      132.28      113.99      7.29 o 
  -8   6   6      269.53      266.18      8.70 o 
  -7   6   6        0.56        1.79      5.42 o 
  -6   6   6      247.65      250.31      7.10 o 
  -5   6   6       40.65       51.89      5.72 o 
  -4   6   6        3.00        2.68      5.45 o 
  -3   6   6       20.88       26.43      5.67 o 
  -2   6   6      172.93      171.63      7.80 o 
  -1   6   6       60.88       63.58      5.94 o 
   0   6   6      163.86      146.81      6.58 o 
   1   6   6     1133.11     1146.61     10.99 o 
   2   6   6      454.11      471.32     13.45 o 
   3   6   6      111.70      110.44      6.76 o 
   4   6   6       30.34       36.93      8.31 o 
   5   6   6      127.85      146.00      8.05 o 
 -12   7   6       19.50       30.49      8.43 o 
 -11   7   6        0.30        0.91      7.83 o 
 -10   7   6      137.54      114.38      7.73 o 
  -9   7   6        0.14       -0.46      7.82 o 
  -8   7   6     1017.41      963.99     29.80 o 
  -7   7   6      524.08      541.22     13.72 o 
  -6   7   6       30.30       25.08      6.31 o 
  -5   7   6      530.92      505.53     17.56 o 
  -4   7   6      951.80      951.39     20.46 o 
  -3   7   6     3533.77     3577.70    126.93 o 
  -2   7   6       48.05       42.78      6.95 o 
  -1   7   6        3.85        0.50      6.55 o 
   0   7   6       56.02       45.85      6.61 o 
   1   7   6       19.13       14.33      6.11 o 
   2   7   6       20.55       16.84      6.38 o 
   3   7   6      131.45      122.10      7.82 o 
   4   7   6        0.00        7.91      7.58 o 
 -12   8   6      108.48      123.07      9.38 o 
 -11   8   6        5.32        6.77      8.45 o 
 -10   8   6       41.40       31.32      8.85 o 
  -9   8   6        1.92        3.23      6.86 o 
  -8   8   6      204.04      196.38      7.80 o 
  -7   8   6        5.56       10.75      6.96 o 
  -6   8   6       75.24       84.73      7.15 o 
  -5   8   6     1868.24     1959.34     32.81 o 
  -4   8   6      373.92      389.86     12.57 o 
  -3   8   6      684.37      645.68     11.53 o 
  -2   8   6        0.16       11.02      7.64 o 
  -1   8   6       13.29       19.66      6.81 o 
   0   8   6       35.68       31.14      6.79 o 
   1   8   6       73.37       68.37      7.27 o 
   2   8   6        4.88       16.06      7.40 o 
   3   8   6        0.01        8.15      7.68 o 
 -11   9   6        2.70        7.17      8.82 o 
 -10   9   6       12.34        9.82      8.83 o 
  -9   9   6       76.12       81.73      7.87 o 
  -8   9   6       50.03       40.77      7.91 o 
  -7   9   6       26.05       21.93      7.15 o 
  -6   9   6       60.09       55.38      7.31 o 
  -5   9   6      895.03      834.15     12.24 o 
  -4   9   6       80.30       76.04      8.28 o 
  -3   9   6      298.33      301.05     19.35 o 
  -2   9   6      123.18      112.70      9.17 o 
  -1   9   6       73.89       66.37      8.22 o 
   0   9   6       39.34       45.88      7.70 o 
   1   9   6       43.83       46.23      7.72 o 
   2   9   6       40.41       58.36      8.38 o 
 -10  10   6      115.51      115.63      9.39 o 
  -9  10   6       20.58       17.77      8.99 o 
  -8  10   6        0.63       -0.88      7.91 o 
  -7  10   6       31.00       28.78      8.00 o 
  -6  10   6        4.67       12.30      7.23 o 
  -5  10   6      150.92      160.05      9.92 o 
  -4  10   6       44.03       30.86      8.93 o 
  -3  10   6       30.34       44.61      8.30 o 
  -2  10   6       41.14       37.74      9.41 o 
  -1  10   6        7.20        5.44      8.76 o 
   0  10   6       73.10       74.08      8.90 o 
  -9  11   6       60.04       68.99      9.18 o 
  -8  11   6       71.99       75.78      9.18 o 
  -7  11   6        1.07        8.60      8.51 o 
  -6  11   6        0.50        1.02      8.91 o 
  -5  11   6      101.14      105.87     10.59 o 
  -4  11   6        1.60        4.66      9.81 o 
  -3  11   6        0.76        4.44      9.43 o 
  -2  11   6       58.95       53.90      9.88 o 
   0 -12   7       89.65       91.08     13.02 o 
   1 -12   7        5.14        6.12      7.63 o 
   2 -12   7      117.66      128.77      8.40 o 
   3 -12   7      318.87      319.71     15.46 o 
   4 -12   7      144.27      154.58      8.62 o 
   5 -12   7       10.76        9.70      8.35 o 
   6 -12   7        9.56        2.80      8.44 o 
  -2 -11   7      176.74      176.08      8.96 o 
  -1 -11   7       44.70       37.32      7.80 o 
   0 -11   7       34.29       40.79      7.32 o 
   1 -11   7       39.13       44.58      7.30 o 
   2 -11   7       46.25       58.75      7.43 o 
   3 -11   7       65.98       65.89      7.43 o 
   4 -11   7        8.04        9.37      7.23 o 
   5 -11   7      100.76      104.99      8.09 o 
   6 -11   7       11.25       21.23      8.36 o 
   7 -11   7        2.19        3.25      8.05 o 
  -4 -10   7      130.06      124.13      8.41 o 
  -3 -10   7       17.15       17.74     10.10 o 
  -2 -10   7       61.29       64.40      8.84 o 
  -1 -10   7        9.22       12.44      6.67 o 
   0 -10   7       37.44       42.12      6.72 o 
   1 -10   7       94.78      116.25      7.04 o 
   2 -10   7       87.60       93.19      6.76 o 
   3 -10   7        1.64        6.13      6.55 o 
   4 -10   7        0.69        4.07      6.45 o 
   5 -10   7      171.94      170.35      8.12 o 
   6 -10   7        4.55       14.15      6.89 o 
   7 -10   7        8.06        8.57      6.87 o 
   8 -10   7       11.18       10.07      6.71 o 
  -5  -9   7      303.13      276.18      8.91 o 
  -4  -9   7       72.17       69.98      7.06 o 
  -3  -9   7       38.41       43.67      7.87 o 
  -2  -9   7       22.99       13.85      8.65 o 
  -1  -9   7       16.64       16.88      6.89 o 
   0  -9   7      692.31      709.05     23.72 o 
   1  -9   7        0.02       -2.56      7.36 o 
   2  -9   7      105.99      114.20      7.88 o 
   3  -9   7      122.20      123.34      7.06 o 
   4  -9   7        0.00        0.55      6.85 o 
   5  -9   7      495.87      488.03     10.98 o 
   6  -9   7        7.32        8.47      6.44 o 
   7  -9   7       14.16       15.85      6.32 o 
   8  -9   7       38.37       38.46      6.39 o 
   9  -9   7       16.23       13.21      7.10 o 
  -6  -8   7       10.71       10.19      7.42 o 
  -5  -8   7        0.05        2.42      6.63 o 
  -4  -8   7      235.92      235.49      7.70 o 
  -3  -8   7        1.42       12.09      6.62 o 
  -2  -8   7      504.51      486.61     10.96 o 
  -1  -8   7      434.48      414.60     15.44 o 
   0  -8   7      165.65      153.70      7.28 o 
   1  -8   7       49.83       60.21      5.97 o 
   2  -8   7        3.71        8.09      5.44 o 
   3  -8   7      808.95      808.92     23.59 o 
   4  -8   7      266.44      279.55      8.83 o 
   5  -8   7       81.11       79.93      6.53 o 
   6  -8   7       23.64       28.34      5.52 o 
   7  -8   7        6.65       11.03      5.80 o 
   8  -8   7       32.91       37.29      5.84 o 
   9  -8   7        1.99        6.73      6.62 o 
  -7  -7   7        0.09        9.00      8.20 o 
  -6  -7   7      465.01      459.35      8.90 o 
  -5  -7   7       36.26       42.38      6.38 o 
  -4  -7   7       40.95       48.54      6.28 o 
  -3  -7   7      116.47      131.34      7.34 o 
  -2  -7   7       21.60       26.35      7.66 o 
  -1  -7   7        5.07       12.63      6.17 o 
   0  -7   7       79.95       92.92      6.76 o 
   1  -7   7       32.85       27.89      5.48 o 
   2  -7   7       20.43       18.96      5.28 o 
   3  -7   7      116.16      115.17      5.91 o 
   4  -7   7       39.08       40.27      5.84 o 
   5  -7   7      109.77      106.17      6.12 o 
   6  -7   7       16.57       15.07      5.59 o 
   7  -7   7       28.76       25.37      5.18 o 
   8  -7   7        8.20        6.14      6.07 o 
   9  -7   7        3.35       10.03      6.52 o 
  10  -7   7       22.76       23.75      8.21 o 
  -8  -6   7       11.34        8.62      7.96 o 
  -7  -6   7        2.06        4.40      6.82 o 
  -6  -6   7       20.10       21.09      6.26 o 
  -5  -6   7       20.29       16.67      6.01 o 
  -4  -6   7      279.46      276.62      7.18 o 
  -3  -6   7       70.72       70.31      6.47 o 
  -2  -6   7       47.97       53.37      6.07 o 
  -1  -6   7       70.21       74.10      6.51 o 
   0  -6   7      110.85      108.24      6.95 o 
   1  -6   7       39.92       48.94      5.10 o 
   2  -6   7       26.30       20.98      5.54 o 
   3  -6   7       80.35       99.30      5.58 o 
   4  -6   7       23.89       25.62      4.82 o 
   5  -6   7       43.36       35.77      5.67 o 
   6  -6   7       62.49       54.71      5.42 o 
   7  -6   7      119.79      124.10      6.25 o 
   8  -6   7      515.31      484.12     11.40 o 
   9  -6   7      276.55      240.18      8.14 o 
  10  -6   7       33.53       25.49      7.95 o 
  -9  -5   7       43.70       45.08      8.18 o 
  -8  -5   7        2.09        0.41      7.09 o 
  -7  -5   7        2.20       -0.90      6.54 o 
  -6  -5   7      143.91      143.79      7.01 o 
  -5  -5   7        3.00        4.10      5.96 o 
  -4  -5   7       71.80       80.30      6.17 o 
  -3  -5   7       37.54       37.41      5.33 o 
  -2  -5   7      364.89      339.40      9.73 o 
  -1  -5   7       13.52       13.35      5.43 o 
   0  -5   7      515.19      521.85     16.49 o 
   1  -5   7      433.84      468.16     17.16 o 
   2  -5   7       62.77       68.15      5.27 o 
   3  -5   7       66.94       67.00      5.13 o 
   4  -5   7      199.45      184.58      5.87 o 
   5  -5   7      103.61      109.89      5.42 o 
   6  -5   7      147.24      143.86      6.06 o 
   7  -5   7      168.37      166.83      7.69 o 
   8  -5   7      354.46      356.07      7.95 o 
   9  -5   7       58.12       54.78      7.06 o 
  10  -5   7       10.56       16.02      6.98 o 
 -10  -4   7        7.43       19.74      7.90 o 
  -9  -4   7       16.21       17.51      7.40 o 
  -8  -4   7      134.18      132.47      7.17 o 
  -7  -4   7       59.90       62.60      6.51 o 
  -6  -4   7      275.89      280.05      7.60 o 
  -5  -4   7      508.16      505.41     11.86 o 
  -4  -4   7      190.15      190.49      6.30 o 
  -3  -4   7      622.42      586.08      8.80 o 
  -2  -4   7      847.72      826.79     10.59 o 
  -1  -4   7     2619.71     2621.14     36.24 o 
   0  -4   7       82.64       79.98      6.57 o 
   1  -4   7      315.39      318.35     11.39 o 
   2  -4   7       27.91       26.89      4.56 o 
   3  -4   7     1109.85     1069.16     43.37 o 
   4  -4   7       57.39       72.86      5.05 o 
   5  -4   7      379.45      408.76      7.03 o 
   6  -4   7      566.81      601.00      9.15 o 
   7  -4   7        4.69        8.22      5.90 o 
   8  -4   7        3.90        9.20      6.30 o 
   9  -4   7       12.51       16.98      6.39 o 
  10  -4   7       43.61       27.91      7.80 o 
 -10  -3   7       27.42       23.06      7.70 o 
  -9  -3   7        0.84        4.85      6.94 o 
  -8  -3   7      168.51      154.61      7.06 o 
  -7  -3   7        0.03       -4.14      5.68 o 
  -6  -3   7      135.38      132.02      6.42 o 
  -5  -3   7     1087.25     1120.23     30.22 o 
  -4  -3   7      985.85     1010.39     13.26 o 
  -3  -3   7      357.33      302.03      9.46 o 
  -2  -3   7      418.26      411.30     10.77 o 
  -1  -3   7       56.47       57.35      5.64 o 
   0  -3   7       60.38       60.04      6.84 o 
   1  -3   7      296.92      286.24     10.15 o 
   2  -3   7        5.30        7.66      4.43 o 
   3  -3   7      126.76      114.91      5.40 o 
   4  -3   7      351.28      363.66      7.38 o 
   5  -3   7        0.98        3.47      4.88 o 
   6  -3   7        0.50        1.30      5.60 o 
   7  -3   7       37.92       42.53      8.28 o 
   8  -3   7      156.90      155.23      7.14 o 
   9  -3   7        0.13       -0.63      6.47 o 
  10  -3   7       76.78       67.94      8.37 o 
 -11  -2   7        7.40       14.83      8.60 o 
 -10  -2   7      174.89      168.90      8.67 o 
  -9  -2   7       20.61       18.58      6.57 o 
  -8  -2   7      246.05      250.95      7.51 o 
  -7  -2   7       38.46       32.53      6.08 o 
  -6  -2   7      309.50      334.11      7.34 o 
  -5  -2   7      416.95      408.85      7.77 o 
  -4  -2   7        6.81        2.75      4.89 o 
  -3  -2   7       40.04       39.35      5.77 o 
  -2  -2   7     2177.14     2055.86     18.51 o 
  -1  -2   7      249.51      229.63      7.52 o 
   0  -2   7      554.87      521.76      8.93 o 
   1  -2   7      277.95      238.61      7.15 o 
   2  -2   7       15.75       13.97      4.96 o 
   3  -2   7     1075.33     1084.48     32.30 o 
   4  -2   7        8.20       14.94      5.06 o 
   5  -2   7      194.49      206.14      6.65 o 
   6  -2   7      113.30      110.04      6.99 o 
   7  -2   7        9.24       11.21      5.31 o 
   8  -2   7      445.08      415.73      9.88 o 
   9  -2   7        9.96       13.54      6.51 o 
 -11  -1   7       40.43       39.15      8.65 o 
 -10  -1   7        1.09        3.93      7.66 o 
  -9  -1   7       36.79       39.06      6.90 o 
  -8  -1   7        0.15        7.21      5.75 o 
  -7  -1   7       92.71       99.95      5.75 o 
  -6  -1   7        0.42        2.94      4.84 o 
  -5  -1   7       45.68       55.45      5.08 o 
  -4  -1   7      730.60      747.16      9.61 o 
  -3  -1   7        2.33        2.20      5.35 o 
  -2  -1   7      222.16      224.62      7.18 o 
  -1  -1   7        8.19       10.57      7.86 o 
   0  -1   7       82.18       82.24      6.44 o 
   1  -1   7      120.60      119.55      6.07 o 
   2  -1   7      104.56       88.30      5.70 o 
   3  -1   7      104.80       99.02      5.98 o 
   4  -1   7       46.11       40.27      5.52 o 
   5  -1   7       44.06       36.87      5.10 o 
   6  -1   7      167.09      160.86      6.15 o 
   7  -1   7        1.78        5.37      5.35 o 
   8  -1   7        3.97       -3.17      6.21 o 
   9  -1   7       74.30       72.24      7.08 o 
 -12   0   7        0.66       19.67     15.76 o 
 -11   0   7        0.03       -8.75      9.79 o 
 -10   0   7      195.54      188.66      9.04 o 
  -9   0   7      158.21      161.02      8.35 o 
  -8   0   7       11.85        7.73      6.74 o 
  -7   0   7       11.93       18.84      5.87 o 
  -6   0   7       46.26       49.14      5.59 o 
  -5   0   7      624.74      647.03     12.14 o 
  -4   0   7      477.11      473.81      8.86 o 
  -3   0   7      126.46      141.81      6.73 o 
  -2   0   7      239.82      268.77      8.96 o 
  -1   0   7      201.04      205.59      7.82 o 
   0   0   7      196.43      169.64      9.13 o 
   1   0   7       59.91       62.96      7.52 o 
   2   0   7      155.05      161.49      7.19 o 
   3   0   7        4.29       15.11      5.25 o 
   4   0   7      127.48      128.39      6.08 o 
   5   0   7      349.62      335.91      7.56 o 
   6   0   7     1016.40     1067.54     21.38 o 
   7   0   7       47.25       49.81      6.47 o 
   8   0   7       40.27       32.75      6.75 o 
   9   0   7        0.66        1.96      7.18 o 
 -12   1   7        0.05       -8.01      8.01 o 
 -11   1   7      122.10      117.05      7.95 o 
 -10   1   7       67.19       65.76      6.88 o 
  -9   1   7       37.51       27.68      7.62 o 
  -8   1   7      571.42      584.57     10.57 o 
  -7   1   7      313.08      343.14      8.58 o 
  -6   1   7        6.13        3.29      6.24 o 
  -5   1   7     1804.39     1797.30     16.29 o 
  -4   1   7      688.73      669.34     16.68 o 
  -3   1   7      613.24      553.43     15.25 o 
  -2   1   7       24.19       27.29      6.68 o 
  -1   1   7        6.37        5.13      6.12 o 
   0   1   7      132.95      150.17      6.92 o 
   1   1   7      102.54      121.18      7.92 o 
   2   1   7       26.57       22.02      5.47 o 
   3   1   7      423.36      422.80     15.23 o 
   4   1   7     1117.37     1208.69     30.37 o 
   5   1   7      248.87      242.00      7.49 o 
   6   1   7     2294.10     2246.39     39.95 o 
   7   1   7        0.16        5.74      6.51 o 
   8   1   7        0.12        2.33      6.53 o 
 -12   2   7       24.30       31.52      8.28 o 
 -11   2   7        5.08       -7.51      7.53 o 
 -10   2   7      221.32      222.40     11.08 o 
  -9   2   7      305.38      296.34      7.96 o 
  -8   2   7      222.82      223.85      7.36 o 
  -7   2   7      851.16      909.37     22.92 o 
  -6   2   7      392.96      409.91     17.73 o 
  -5   2   7      273.47      249.22      7.43 o 
  -4   2   7       84.51       81.88      6.23 o 
  -3   2   7     1637.98     1590.98     43.64 o 
  -2   2   7       70.71       74.28      7.25 o 
  -1   2   7     4092.96     4065.11    225.21 o 
   0   2   7       95.23       98.07     11.23 o 
   1   2   7       62.96       57.96      6.10 o 
   2   2   7      313.57      309.84     11.96 o 
   3   2   7       10.87        5.14      5.93 o 
   4   2   7     3489.44     3489.93     71.15 o 
   5   2   7       53.18       48.24      6.69 o 
   6   2   7       30.76       36.46      6.75 o 
   7   2   7       27.57       25.60      7.56 o 
   8   2   7       24.74       29.08      8.37 o 
 -12   3   7        0.16       -5.68      7.98 o 
 -11   3   7       20.82       30.87      7.67 o 
 -10   3   7     1137.08     1107.25     29.85 o 
  -9   3   7      645.22      676.16      9.81 o 
  -8   3   7        5.10        1.06      6.01 o 
  -7   3   7      401.89      389.07     11.90 o 
  -6   3   7       34.09       36.56      6.09 o 
  -5   3   7      912.04      953.46     16.93 o 
  -4   3   7        6.86        7.56      6.38 o 
  -3   3   7       60.23       53.72      6.34 o 
  -2   3   7      419.87      445.66      9.65 o 
  -1   3   7      112.20      122.80      6.28 o 
   0   3   7       12.74       13.00      5.75 o 
   1   3   7       45.05       43.99      5.63 o 
   2   3   7      241.12      261.17      7.69 o 
   3   3   7        1.60        0.37      6.66 o 
   4   3   7      121.17      129.53      7.39 o 
   5   3   7       46.59       48.30      7.47 o 
   6   3   7      114.48      119.15      7.27 o 
   7   3   7        3.28        3.61      7.98 o 
 -12   4   7       78.57       78.64      7.94 o 
 -11   4   7       31.57       41.71      7.16 o 
 -10   4   7       22.23       21.29      6.80 o 
  -9   4   7      744.04      775.56     20.83 o 
  -8   4   7       75.56       76.58      6.82 o 
  -7   4   7        5.09       11.90      6.73 o 
  -6   4   7       47.78       44.77      6.33 o 
  -5   4   7      931.47      884.53     24.24 o 
  -4   4   7        0.91       -1.05      4.96 o 
  -3   4   7       12.75       20.30      4.61 o 
  -2   4   7       23.26       13.31      4.78 o 
  -1   4   7       31.28       27.94      4.50 o 
   0   4   7       28.70       23.93      4.92 o 
   1   4   7        1.34       13.31      5.81 o 
   2   4   7       19.34       18.46      6.97 o 
   3   4   7      139.20      156.51      8.38 o 
   4   4   7      382.42      389.73      8.59 o 
   5   4   7       22.40       24.48      6.60 o 
   6   4   7        2.35        2.70      7.92 o 
 -12   5   7       17.49       19.89      7.83 o 
 -11   5   7      274.96      242.19      8.88 o 
 -10   5   7      107.87      106.52      7.59 o 
  -9   5   7      147.56      141.43      7.49 o 
  -8   5   7        1.16        1.96      7.30 o 
  -7   5   7      554.06      547.64     12.96 o 
  -6   5   7       20.17       26.92      6.75 o 
  -5   5   7      704.97      720.25      9.14 o 
  -4   5   7        3.30        2.43      4.81 o 
  -3   5   7        3.74        7.38      4.99 o 
  -2   5   7       11.51       18.89      4.72 o 
  -1   5   7      111.62      101.11      5.80 o 
   0   5   7       89.14       83.33      6.00 o 
   1   5   7      163.73      161.81      6.64 o 
   2   5   7      616.14      644.75     12.73 o 
   3   5   7      332.54      337.30     10.54 o 
   4   5   7       33.03       29.98      8.01 o 
   5   5   7        9.02       15.64      7.58 o 
   6   5   7       33.16       39.77      8.41 o 
 -12   6   7       39.02       47.39      8.56 o 
 -11   6   7       52.24       55.76      7.80 o 
 -10   6   7       40.31       41.72      7.39 o 
  -9   6   7      240.79      249.97     11.60 o 
  -8   6   7       38.22       32.71      7.53 o 
  -7   6   7      717.84      768.30     16.59 o 
  -6   6   7     1433.65     1478.66     39.93 o 
  -5   6   7      285.85      316.72      7.85 o 
  -4   6   7        3.83        3.13      5.79 o 
  -3   6   7       79.71       77.69      6.09 o 
  -2   6   7     2199.07     2173.32     32.78 o 
  -1   6   7       15.80       15.51      5.84 o 
   0   6   7      222.94      236.66      7.30 o 
   1   6   7      282.67      293.80      7.74 o 
   2   6   7       39.95       34.49      6.24 o 
   3   6   7       21.89       30.10      7.81 o 
   4   6   7       67.30       69.89      8.72 o 
   5   6   7       69.70       77.35      8.20 o 
 -12   7   7        2.05        3.25      8.30 o 
 -11   7   7        1.88        3.92      7.95 o 
 -10   7   7       12.42       20.40      7.71 o 
  -9   7   7        0.49        7.85      8.41 o 
  -8   7   7      521.85      491.59     14.59 o 
  -7   7   7      908.79      917.47     22.13 o 
  -6   7   7      421.88      422.75     12.16 o 
  -5   7   7      437.74      482.30     10.82 o 
  -4   7   7      335.11      334.50      9.08 o 
  -3   7   7      712.53      723.28     10.70 o 
  -2   7   7      616.31      667.13     11.06 o 
  -1   7   7        4.69        4.95      6.38 o 
   0   7   7      345.19      286.36      8.23 o 
   1   7   7       10.33        7.46      6.48 o 
   2   7   7        3.30        5.31      6.88 o 
   3   7   7       28.87       27.88      7.50 o 
   4   7   7        9.48       12.55      9.37 o 
 -12   8   7       28.34       32.55      8.90 o 
 -11   8   7        0.97       10.15      8.47 o 
 -10   8   7       33.88       36.80      9.80 o 
  -9   8   7      373.06      312.55     10.29 o 
  -8   8   7       76.15       86.09      7.58 o 
  -7   8   7        2.54        9.28      7.25 o 
  -6   8   7      128.79      151.37      7.88 o 
  -5   8   7      645.50      641.63     10.11 o 
  -4   8   7      852.47      869.81     20.52 o 
  -3   8   7        1.99        3.23      8.03 o 
  -2   8   7        7.85       12.41      7.86 o 
  -1   8   7       32.38       24.52      7.19 o 
   0   8   7        0.57        5.49      7.21 o 
   1   8   7        0.09       13.91      7.41 o 
   2   8   7       16.46       22.61      7.60 o 
   3   8   7       26.78       34.25      8.48 o 
 -11   9   7       17.37       13.83     12.08 o 
 -10   9   7       45.37       43.67      9.45 o 
  -9   9   7       19.60       18.44      8.06 o 
  -8   9   7        1.71        9.21      8.00 o 
  -7   9   7        4.01       -1.02      7.95 o 
  -6   9   7       16.00       15.61      7.29 o 
  -5   9   7       43.91       64.43      6.82 o 
  -4   9   7       12.13       14.29      7.60 o 
  -3   9   7      147.63      128.14      8.56 o 
  -2   9   7        0.23        2.71      7.98 o 
  -1   9   7        3.63        4.71      7.92 o 
   0   9   7       34.54       34.10      8.01 o 
   1   9   7       36.47       45.86      8.22 o 
 -10  10   7        1.64        7.78      9.41 o 
  -9  10   7        6.52        5.36      8.78 o 
  -8  10   7       43.41       56.87      8.62 o 
  -7  10   7        2.25       -2.20      8.43 o 
  -6  10   7       68.99       64.95      7.99 o 
  -5  10   7       21.31       17.40      8.65 o 
  -4  10   7       64.60       78.71      8.70 o 
  -3  10   7        0.92       -2.83      9.43 o 
  -2  10   7       14.24        9.26      9.32 o 
  -1  10   7       41.46       69.02      9.94 o 
   0  10   7        0.42       18.42      8.85 o 
  -9  11   7        1.24       -1.07     13.05 o 
  -8  11   7        8.95       18.80      9.06 o 
  -7  11   7       17.00       24.53      9.13 o 
  -6  11   7        0.06       -7.26      9.41 o 
  -5  11   7       19.16       16.04      9.36 o 
  -4  11   7       28.35       39.88     10.24 o 
  -3  11   7       34.51       31.71     10.32 o 
   1 -12   8        0.28        5.81      7.88 o 
   2 -12   8       23.98       16.38      7.91 o 
   3 -12   8       90.21       88.90      8.23 o 
   4 -12   8        0.08       -3.04      7.88 o 
   5 -12   8        0.27       -4.20      8.06 o 
  -2 -11   8        8.14        4.55      7.49 o 
  -1 -11   8       11.51       17.11      7.01 o 
   0 -11   8        9.46        3.22      7.20 o 
   1 -11   8       52.93       62.73      7.65 o 
   2 -11   8        0.54        0.67      7.01 o 
   3 -11   8      111.94      130.28      7.61 o 
   4 -11   8       12.93       17.27      7.39 o 
   5 -11   8        3.25        9.36      7.53 o 
   6 -11   8       63.22       79.40      8.78 o 
   7 -11   8       80.23       82.92      8.07 o 
  -4 -10   8      122.35      114.65     15.07 o 
  -3 -10   8       15.06       15.61      9.57 o 
  -2 -10   8       42.07       52.56      8.26 o 
  -1 -10   8       42.42       50.24      6.95 o 
   0 -10   8      261.66      238.71      8.26 o 
   1 -10   8       68.87       79.99      6.73 o 
   2 -10   8        0.09        2.70      6.46 o 
   3 -10   8       29.71       27.87      6.96 o 
   4 -10   8      156.54      159.35      8.09 o 
   5 -10   8        4.52        9.89      7.45 o 
   6 -10   8        3.67        3.94      7.00 o 
   7 -10   8        5.16       15.70      6.95 o 
   8 -10   8      202.34      174.13      8.04 o 
  -5  -9   8        0.50        5.42      7.50 o 
  -4  -9   8       79.41       79.71      7.90 o 
  -3  -9   8       31.16       40.58      9.03 o 
  -2  -9   8       25.29       21.63      7.44 o 
  -1  -9   8       82.96       83.78      9.05 o 
   0  -9   8        4.03        9.98      6.05 o 
   1  -9   8      150.16      149.33      6.63 o 
   2  -9   8       85.06       93.51      6.27 o 
   3  -9   8       28.49       29.61      6.23 o 
   4  -9   8       57.40       72.31      7.14 o 
   5  -9   8        1.72        9.05      6.34 o 
   6  -9   8      199.19      204.44      6.83 o 
   7  -9   8      107.46      105.95      6.90 o 
   8  -9   8      153.66      149.85      7.57 o 
   9  -9   8        1.45        5.63      7.57 o 
  -6  -8   8        1.26        4.26      7.55 o 
  -5  -8   8       33.82       34.68      7.61 o 
  -4  -8   8        4.70       11.28      7.02 o 
  -3  -8   8      141.03      142.20      7.45 o 
  -2  -8   8      116.31      129.96      7.45 o 
  -1  -8   8      700.00      687.44     24.59 o 
   0  -8   8       10.49       18.24      6.96 o 
   1  -8   8       36.38       35.96      5.88 o 
   2  -8   8        2.20        4.58      5.82 o 
   3  -8   8       85.41      123.71      8.47 o 
   4  -8   8       31.90       37.14      6.34 o 
   5  -8   8      167.40      160.14      6.41 o 
   6  -8   8       41.89       50.93      6.03 o 
   7  -8   8       65.00       60.21      6.24 o 
   8  -8   8       15.75       15.66      6.33 o 
   9  -8   8       33.36       28.67      7.70 o 
  -7  -7   8        0.59        3.74      7.92 o 
  -6  -7   8        4.64        8.19      6.72 o 
  -5  -7   8       35.30       36.18      6.43 o 
  -4  -7   8        6.50       10.34      6.29 o 
  -3  -7   8       45.79       48.35      7.07 o 
  -2  -7   8       32.53       41.96      6.87 o 
  -1  -7   8        3.40       -0.01      6.30 o 
   0  -7   8       36.54       37.51      6.72 o 
   1  -7   8        0.39       14.16      5.33 o 
   2  -7   8      398.42      423.24      9.83 o 
   3  -7   8      303.06      296.32      7.49 o 
   4  -7   8       25.68       36.11      5.77 o 
   5  -7   8      134.91      135.21      5.90 o 
   6  -7   8       35.40       41.68      5.72 o 
   7  -7   8       70.44       78.33      7.08 o 
   8  -7   8      340.83      334.57     11.19 o 
   9  -7   8       57.75       61.10      7.30 o 
  -8  -6   8        6.93       16.40      7.57 o 
  -7  -6   8       11.18       16.07      7.08 o 
  -6  -6   8        0.42       12.11      6.49 o 
  -5  -6   8      186.92      190.76      9.15 o 
  -4  -6   8      102.86      104.08      6.61 o 
  -3  -6   8       14.59       23.11      5.84 o 
  -2  -6   8       17.45       20.70      7.82 o 
  -1  -6   8      176.61      179.83      8.43 o 
   0  -6   8        5.42        9.28      5.84 o 
   1  -6   8        2.65        7.76      4.99 o 
   2  -6   8      196.74      205.75      6.98 o 
   3  -6   8       51.40       45.23      5.27 o 
   4  -6   8       30.00       31.43      4.98 o 
   5  -6   8       36.24       42.05      5.37 o 
   6  -6   8       54.83       73.44      5.91 o 
   7  -6   8      218.52      220.80      7.19 o 
   8  -6   8       10.27        8.06      6.25 o 
   9  -6   8      239.96      213.35      8.21 o 
  -9  -5   8       34.38       39.61     10.39 o 
  -8  -5   8       14.81       13.60      7.25 o 
  -7  -5   8        0.60        1.43      6.67 o 
  -6  -5   8        1.30       -2.56      6.15 o 
  -5  -5   8      143.03      133.40      6.75 o 
  -4  -5   8      572.79      555.51      8.25 o 
  -3  -5   8        2.71        4.12      5.12 o 
  -2  -5   8       44.92       64.73      7.15 o 
  -1  -5   8        3.92       -5.61      5.61 o 
   0  -5   8       16.52       16.78      6.21 o 
   1  -5   8      251.77      233.65      8.72 o 
   2  -5   8      240.61      275.88      6.65 o 
   3  -5   8        2.27        4.85      4.64 o 
   4  -5   8       80.76       80.92      5.26 o 
   5  -5   8       29.69       36.94      5.19 o 
   6  -5   8       81.76       88.45      6.19 o 
   7  -5   8       59.27       58.63      5.91 o 
   8  -5   8      188.16      179.67      7.64 o 
   9  -5   8      423.78      406.59      9.04 o 
 -10  -4   8       70.63       65.50     10.16 o 
  -9  -4   8       16.97       25.35      7.23 o 
  -8  -4   8       27.18       29.11      6.79 o 
  -7  -4   8      162.05      158.22      7.15 o 
  -6  -4   8      149.51      151.98      8.13 o 
  -5  -4   8      443.76      432.69      9.03 o 
  -4  -4   8        1.40        6.00      5.39 o 
  -3  -4   8       17.03        4.91      5.92 o 
  -2  -4   8       18.51       18.33      5.50 o 
  -1  -4   8      214.95      215.01      7.57 o 
   0  -4   8    31959.08    32725.28    377.16 o 
   1  -4   8      103.33      141.79     10.58 o 
   2  -4   8       90.06       90.73      5.09 o 
   3  -4   8       66.50       66.58      4.86 o 
   4  -4   8       31.57       45.50      4.90 o 
   5  -4   8      541.13      545.58      8.47 o 
   6  -4   8       48.15       43.64      5.46 o 
   7  -4   8        2.09       10.51      6.11 o 
   8  -4   8       13.07       15.99      7.52 o 
   9  -4   8        0.00        4.44      7.18 o 
 -10  -3   8       54.03       54.82      8.10 o 
  -9  -3   8      591.65      584.55     15.77 o 
  -8  -3   8       31.07       28.42      6.39 o 
  -7  -3   8      365.36      356.09      7.66 o 
  -6  -3   8        1.68        1.72      5.50 o 
  -5  -3   8       50.21       50.28      5.71 o 
  -4  -3   8        0.26        5.00      4.96 o 
  -3  -3   8       30.05       31.59      5.63 o 
  -2  -3   8    17463.45    18243.62    307.78 o 
  -1  -3   8      706.21      687.96      9.76 o 
   0  -3   8       62.22       61.18      5.86 o 
   1  -3   8        3.39        1.38      4.86 o 
   2  -3   8      258.65      240.90      6.02 o 
   3  -3   8      278.39      270.41      7.09 o 
   4  -3   8        1.56       -1.22      5.36 o 
   5  -3   8      239.26      223.15      7.61 o 
   6  -3   8        4.33        4.09      6.18 o 
   7  -3   8      172.96      179.52     10.51 o 
   8  -3   8       12.61       10.46      6.10 o 
   9  -3   8        9.82       14.26      7.29 o 
 -11  -2   8      337.62      312.05     15.43 o 
 -10  -2   8       77.72       74.21      8.40 o 
  -9  -2   8      120.53      104.07      7.24 o 
  -8  -2   8       69.65       65.54      6.46 o 
  -7  -2   8        9.11       12.78      5.93 o 
  -6  -2   8       15.53       18.59      5.56 o 
  -5  -2   8      208.38      195.74      7.51 o 
  -4  -2   8       91.33       81.09      5.67 o 
  -3  -2   8     1172.55     1120.29     26.40 o 
  -2  -2   8      794.72      792.60     18.73 o 
  -1  -2   8      194.98      174.78      6.79 o 
   0  -2   8       16.64       12.26      5.14 o 
   1  -2   8      251.09      238.37      8.31 o 
   2  -2   8      458.61      462.65      7.89 o 
   3  -2   8       54.65       42.59      5.43 o 
   4  -2   8      647.74      661.90     20.15 o 
   5  -2   8       95.62      105.19      6.10 o 
   6  -2   8       79.38       78.07      6.18 o 
   7  -2   8       66.76       58.94      5.86 o 
   8  -2   8       14.27       12.00      6.41 o 
   9  -2   8       11.73       17.60      6.74 o 
 -11  -1   8        5.66        5.32     10.04 o 
 -10  -1   8        0.01        0.88      7.83 o 
  -9  -1   8       64.20       66.60      7.27 o 
  -8  -1   8      453.94      472.45     10.48 o 
  -7  -1   8        2.76       -1.68      5.29 o 
  -6  -1   8        7.83       20.07      4.86 o 
  -5  -1   8       18.24       18.84      5.28 o 
  -4  -1   8       37.39       34.56      5.39 o 
  -3  -1   8       39.19       49.27      6.56 o 
  -2  -1   8      721.73      701.94      9.90 o 
  -1  -1   8       16.52       18.99      6.20 o 
   0  -1   8       42.23       39.89      5.78 o 
   1  -1   8      291.12      267.89      7.52 o 
   2  -1   8      728.28      800.15     11.06 o 
   3  -1   8      611.15      600.24     20.43 o 
   4  -1   8      228.83      230.54      7.14 o 
   5  -1   8      302.47      305.09     11.38 o 
   6  -1   8        4.62       13.18      5.31 o 
   7  -1   8       28.82       38.05      6.00 o 
   8  -1   8       42.88       39.48      6.41 o 
   9  -1   8      150.10      147.97      7.60 o 
 -12   0   8       24.63       12.32     16.62 o 
 -11   0   8       99.97       88.89      9.76 o 
 -10   0   8      201.82      207.18      9.32 o 
  -9   0   8      327.53      346.14     18.22 o 
  -8   0   8      177.54      180.96      7.81 o 
  -7   0   8      260.13      263.63      7.52 o 
  -6   0   8      322.93      349.11      8.07 o 
  -5   0   8      915.62      934.87     25.43 o 
  -4   0   8      637.33      649.62      9.45 o 
  -3   0   8      415.99      421.83      9.32 o 
  -2   0   8      235.83      251.67     10.71 o 
  -1   0   8       46.16       57.43      6.25 o 
   0   0   8     1347.41     1234.25     13.70 o 
   1   0   8      189.72      196.29      7.40 o 
   2   0   8       45.49       37.93      5.41 o 
   3   0   8       23.13       26.43      4.74 o 
   4   0   8        6.33        9.36      4.98 o 
   5   0   8        0.58        4.49      5.92 o 
   6   0   8      283.18      256.53      7.22 o 
   7   0   8       22.52       38.56      6.29 o 
   8   0   8        6.57       12.33      6.69 o 
 -12   1   8       47.55       50.54      8.32 o 
 -11   1   8       36.30       28.11      7.81 o 
 -10   1   8      128.63      126.53      7.65 o 
  -9   1   8        0.29        6.15      7.46 o 
  -8   1   8      311.00      305.81      9.18 o 
  -7   1   8        6.05       17.94      6.73 o 
  -6   1   8       86.46       78.35      6.77 o 
  -5   1   8      861.59      820.72     18.31 o 
  -4   1   8      474.50      466.87     11.64 o 
  -3   1   8       39.63       42.72      7.47 o 
  -2   1   8     1262.01     1261.27     16.75 o 
  -1   1   8      176.25      201.64      9.22 o 
   0   1   8      334.54      331.04      9.88 o 
   1   1   8      476.41      475.09     19.03 o 
   2   1   8       25.39       42.02      6.42 o 
   3   1   8       40.01       40.70      5.94 o 
   4   1   8      378.24      380.16      8.20 o 
   5   1   8      572.62      625.78     23.87 o 
   6   1   8      394.43      395.91      8.75 o 
   7   1   8       50.93       66.29      6.83 o 
   8   1   8        0.06       -7.02      7.02 o 
 -12   2   8        1.14        0.22      8.27 o 
 -11   2   8        4.86        8.70      9.48 o 
 -10   2   8       55.66       57.82      7.24 o 
  -9   2   8      779.15      805.76     21.41 o 
  -8   2   8     1922.36     2009.68     14.61 o 
  -7   2   8       80.43       98.98      6.41 o 
  -6   2   8      296.82      297.78      7.03 o 
  -5   2   8      132.50      145.72      6.60 o 
  -4   2   8       17.45       24.66      5.95 o 
  -3   2   8      431.68      484.89     16.47 o 
  -2   2   8      383.90      374.22     10.25 o 
  -1   2   8      494.33      536.59     10.12 o 
   0   2   8      496.18      569.99     30.12 o 
   1   2   8       38.22       30.25      6.41 o 
   2   2   8      196.49      214.07     10.86 o 
   3   2   8       42.27       48.03      6.37 o 
   4   2   8        2.60        5.80      6.77 o 
   5   2   8      633.42      651.51     20.42 o 
   6   2   8        7.20        5.39      6.71 o 
   7   2   8        3.65       -2.71      8.06 o 
 -12   3   8        2.68       11.89      8.02 o 
 -11   3   8       72.99       67.38      7.44 o 
 -10   3   8     1630.52     1540.03     30.42 o 
  -9   3   8       95.81       81.03      6.93 o 
  -8   3   8       45.56       52.88      6.91 o 
  -7   3   8       50.77       63.41      6.38 o 
  -6   3   8       18.96       21.94      5.75 o 
  -5   3   8      105.96      123.80      6.84 o 
  -4   3   8       69.57       80.96      6.05 o 
  -3   3   8      829.96      880.61     15.56 o 
  -2   3   8      976.28     1059.07     16.32 o 
  -1   3   8      103.00      100.95      6.33 o 
   0   3   8       14.58       24.26      6.00 o 
   1   3   8      126.92      142.90      9.34 o 
   2   3   8       71.03       63.11      7.24 o 
   3   3   8     1162.88     1151.71     65.39 o 
   4   3   8      282.59      262.85      7.87 o 
   5   3   8       48.08       49.94      7.30 o 
   6   3   8       16.53       17.92      7.48 o 
   7   3   8        2.28        5.77      8.79 o 
 -12   4   8       31.39       28.27      8.33 o 
 -11   4   8       77.19       73.83      7.99 o 
 -10   4   8       89.66       91.62      7.69 o 
  -9   4   8       11.04       11.10      6.56 o 
  -8   4   8        5.88        9.30      6.57 o 
  -7   4   8        1.23        5.21      6.38 o 
  -6   4   8       54.93       59.47      6.34 o 
  -5   4   8        4.03        7.11      5.65 o 
  -4   4   8        6.29        6.02      5.63 o 
  -3   4   8      133.64      139.91      6.03 o 
  -2   4   8        0.95        5.17      5.10 o 
  -1   4   8        2.81        1.83      5.65 o 
   0   4   8       72.82       67.61      6.38 o 
   1   4   8      457.68      475.54      9.71 o 
   2   4   8      392.01      369.25      9.54 o 
   3   4   8      233.82      213.50      8.67 o 
   4   4   8       10.88       16.39      6.76 o 
   5   4   8      106.21       99.17      7.94 o 
   6   4   8        1.60       -2.21      7.77 o 
 -12   5   8       32.41       43.40      7.87 o 
 -11   5   8       68.68       73.82      7.83 o 
 -10   5   8      117.25      117.58      7.61 o 
  -9   5   8       78.21       71.63      7.12 o 
  -8   5   8       20.69       19.88      7.47 o 
  -7   5   8       30.22       29.54      7.00 o 
  -6   5   8      508.21      499.34     18.37 o 
  -5   5   8      504.70      488.51     10.18 o 
  -4   5   8      118.16      120.09      5.73 o 
  -3   5   8      114.77      116.96      5.60 o 
  -2   5   8        1.96        3.19      4.87 o 
  -1   5   8      212.49      224.24      6.99 o 
   0   5   8       65.47       66.66      6.95 o 
   1   5   8      226.02      225.26      8.40 o 
   2   5   8      166.75      159.19      8.18 o 
   3   5   8      156.83      147.16      8.20 o 
   4   5   8        0.12        2.16      6.99 o 
   5   5   8      149.47      158.77      8.15 o 
 -12   6   8      454.87      456.75     10.49 o 
 -11   6   8      138.00      127.80      8.54 o 
 -10   6   8       11.93        7.17      7.20 o 
  -9   6   8        2.97        5.72      8.57 o 
  -8   6   8      296.41      274.89      9.99 o 
  -7   6   8      408.24      415.36     18.76 o 
  -6   6   8        0.26       -1.11      5.91 o 
  -5   6   8     1443.20     1483.60     20.07 o 
  -4   6   8      300.26      295.71      7.68 o 
  -3   6   8       20.95       22.78      5.93 o 
  -2   6   8      156.15      165.49      7.76 o 
  -1   6   8       48.85       54.65      6.63 o 
   0   6   8        1.37        2.75      6.03 o 
   1   6   8      407.16      334.43      7.99 o 
   2   6   8       81.74       58.26      7.78 o 
   3   6   8      105.74      114.22      9.03 o 
   4   6   8        1.61        2.83      8.94 o 
 -12   7   8        1.25       -1.14      8.38 o 
 -11   7   8       13.91        9.06      8.06 o 
 -10   7   8       11.04        6.74      7.85 o 
  -9   7   8        8.89       18.97      8.48 o 
  -8   7   8      299.68      254.22     10.74 o 
  -7   7   8     1558.73     1506.65     26.07 o 
  -6   7   8      277.36      264.54      7.84 o 
  -5   7   8       81.31       89.58      7.98 o 
  -4   7   8      106.73      118.50      7.50 o 
  -3   7   8      815.64      772.58     14.43 o 
  -2   7   8       24.96       27.77      7.86 o 
  -1   7   8      742.31      648.75     10.37 o 
   0   7   8      126.34      117.27      7.41 o 
   1   7   8      377.25      364.83      8.81 o 
   2   7   8       31.92       39.32      8.66 o 
   3   7   8        0.73        0.44      8.99 o 
 -11   8   8       54.28       54.50      9.02 o 
 -10   8   8      138.24       99.55     10.58 o 
  -9   8   8       53.35       32.57     11.57 o 
  -8   8   8       53.76       76.08      7.69 o 
  -7   8   8       54.55       63.88      8.05 o 
  -6   8   8       16.70       23.66      6.86 o 
  -5   8   8       72.53       77.45      7.09 o 
  -4   8   8       22.49       18.74      7.19 o 
  -3   8   8      487.44      443.21     11.06 o 
  -2   8   8       13.28        7.37      7.81 o 
  -1   8   8       14.85       14.02      7.26 o 
   0   8   8        4.48       13.19      7.66 o 
   1   8   8        0.21        1.49      7.47 o 
   2   8   8       24.91       35.68      7.99 o 
 -11   9   8       49.70       58.21     11.89 o 
 -10   9   8        2.37       -2.14     12.05 o 
  -9   9   8      138.06      131.47     11.70 o 
  -8   9   8       53.12       49.04      8.70 o 
  -7   9   8       65.22       71.75      8.35 o 
  -6   9   8        6.67        4.21      7.10 o 
  -5   9   8        0.36        0.33      7.04 o 
  -4   9   8      112.68      111.84     13.15 o 
  -3   9   8      231.52      215.02     10.03 o 
  -2   9   8        0.06       10.92      8.80 o 
  -1   9   8        0.18        4.07      8.98 o 
   0   9   8       25.12       24.47      8.40 o 
   1   9   8        0.32        3.15      8.41 o 
 -10  10   8       16.84       24.55     11.71 o 
  -9  10   8       32.98       42.51      9.58 o 
  -8  10   8       27.42       23.45      8.78 o 
  -7  10   8       47.54       45.26      8.79 o 
  -6  10   8      155.27      171.78      8.80 o 
  -5  10   8       30.96       28.73      9.34 o 
  -4  10   8        5.27       12.87      8.55 o 
  -3  10   8        7.70        4.58      9.81 o 
  -2  10   8       31.39       35.49     10.21 o 
  -1  10   8       15.42       25.00     10.06 o 
  -8  11   8        2.65        5.38      9.13 o 
  -7  11   8      256.55      277.33     11.13 o 
  -6  11   8       11.89       23.51     10.30 o 
  -5  11   8       21.31       28.76     10.73 o 
  -4  11   8       18.88       27.61     10.35 o 
   1 -12   9       15.46        8.12     16.04 o 
   2 -12   9        0.41        6.81     10.55 o 
   3 -12   9        0.75        6.87      8.88 o 
   4 -12   9        2.04        0.37      9.11 o 
  -1 -11   9        0.08       -2.70      7.45 o 
   0 -11   9        0.00        8.79      7.20 o 
   1 -11   9       35.92       39.11      7.40 o 
   2 -11   9       91.06       92.96      7.57 o 
   3 -11   9       62.14       70.37      7.92 o 
   4 -11   9        4.49       12.84      7.36 o 
   5 -11   9        6.87        3.98      7.92 o 
   6 -11   9        0.30        8.61      8.77 o 
  -3 -10   9       29.25       35.09      9.20 o 
  -2 -10   9        9.78        9.42      8.16 o 
  -1 -10   9        6.22        2.52      7.78 o 
   0 -10   9      129.78      130.29      7.94 o 
   1 -10   9       21.68       30.45      6.56 o 
   2 -10   9       11.77        5.87      6.62 o 
   3 -10   9       89.75       98.72      6.97 o 
   4 -10   9        3.87        9.15      6.58 o 
   5 -10   9        2.74        7.39      7.72 o 
   6 -10   9       36.58       29.04      6.96 o 
   7 -10   9      189.19      189.43      7.72 o 
  -5  -9   9       41.55       36.59      7.99 o 
  -4  -9   9       19.55       19.93      7.15 o 
  -3  -9   9       72.46       68.95      7.88 o 
  -2  -9   9      120.49      122.58      8.39 o 
  -1  -9   9       62.31       56.85      7.83 o 
   0  -9   9        0.51       10.58      6.13 o 
   1  -9   9        0.35       -2.69      5.67 o 
   2  -9   9        4.55        1.60      5.82 o 
   3  -9   9      150.17      141.82      6.93 o 
   4  -9   9       14.94       17.82      6.76 o 
   5  -9   9      107.51       98.43      7.67 o 
   6  -9   9      101.70      100.38      6.62 o 
   7  -9   9      494.00      478.23      8.82 o 
   8  -9   9       78.92       69.57      7.18 o 
  -6  -8   9      115.25      110.14      7.74 o 
  -5  -8   9      110.03      110.05      7.57 o 
  -4  -8   9      111.71      127.44      7.50 o 
  -3  -8   9        2.11        1.77      8.34 o 
  -2  -8   9       83.81       80.81      7.46 o 
  -1  -8   9       19.96       24.48      7.11 o 
   0  -8   9      165.90      182.78      7.48 o 
   1  -8   9      217.96      213.56      6.81 o 
   2  -8   9        3.55        1.88      5.98 o 
   3  -8   9       47.26       41.39      6.73 o 
   4  -8   9      116.26      120.03      6.35 o 
   5  -8   9        0.70        8.22      5.66 o 
   6  -8   9        0.03        0.34      5.94 o 
   7  -8   9        1.57        9.82      6.12 o 
   8  -8   9        5.84       16.46      7.61 o 
  -7  -7   9       75.47       79.53      7.90 o 
  -6  -7   9       10.83       10.62      7.00 o 
  -5  -7   9        1.04       11.70      6.70 o 
  -4  -7   9       60.54       59.29      6.61 o 
  -3  -7   9      261.67      280.96     16.80 o 
  -2  -7   9      292.52      282.17      8.33 o 
  -1  -7   9        0.65        7.98      6.92 o 
   0  -7   9       24.22       30.08      6.28 o 
   1  -7   9        2.31        1.28      5.58 o 
   2  -7   9       57.73       67.58      8.44 o 
   3  -7   9      539.97      568.74     15.01 o 
   4  -7   9        4.01        5.46      5.68 o 
   5  -7   9       28.55       40.89      5.80 o 
   6  -7   9        3.62        8.68      5.62 o 
   7  -7   9      413.72      427.09      9.29 o 
   8  -7   9       95.61       82.46      8.25 o 
   9  -7   9       10.74       13.72      8.90 o 
  -8  -6   9       50.47       60.39      8.14 o 
  -7  -6   9        3.88       11.76      7.17 o 
  -6  -6   9        7.23        3.40      6.59 o 
  -5  -6   9      132.03      121.15      6.76 o 
  -4  -6   9      146.18      148.22      7.12 o 
  -3  -6   9      222.35      233.23      8.38 o 
  -2  -6   9       23.87       28.12      6.00 o 
  -1  -6   9       15.89       22.63      5.86 o 
   0  -6   9        2.50        0.13      5.69 o 
   1  -6   9        0.67       -5.10      5.10 o 
   2  -6   9       16.48       22.77      5.35 o 
   3  -6   9       46.15       59.26      5.43 o 
   4  -6   9       77.08       79.55      5.62 o 
   5  -6   9       47.78       50.89      5.48 o 
   6  -6   9       51.77       40.09      6.59 o 
   7  -6   9      464.13      483.39      8.80 o 
   8  -6   9       38.87       32.36      7.39 o 
   9  -6   9       78.12       72.34      8.61 o 
  -9  -5   9       34.98       35.21      7.92 o 
  -8  -5   9        2.55        3.00      7.08 o 
  -7  -5   9       18.38       21.94      6.87 o 
  -6  -5   9        0.16        0.79      6.31 o 
  -5  -5   9      138.63      124.29      6.89 o 
  -4  -5   9       45.42       47.59      6.54 o 
  -3  -5   9        5.92       10.45      5.62 o 
  -2  -5   9      242.41      242.69      6.64 o 
  -1  -5   9       24.43       23.69      6.03 o 
   0  -5   9      160.43      161.24      7.01 o 
   1  -5   9      123.68      132.98      9.14 o 
   2  -5   9        0.05        3.48      4.95 o 
   3  -5   9        0.26        2.27      4.77 o 
   4  -5   9      132.59      129.50      5.63 o 
   5  -5   9       24.36       35.38      6.06 o 
   6  -5   9        8.08       10.70      5.95 o 
   7  -5   9        0.04        1.52      6.41 o 
   8  -5   9       17.12       22.58      7.57 o 
   9  -5   9        0.01       11.03      8.20 o 
  -9  -4   9       52.90       54.03      7.39 o 
  -8  -4   9        4.18        9.32      6.92 o 
  -7  -4   9       52.30       56.79      6.31 o 
  -6  -4   9       10.89       11.84      6.01 o 
  -5  -4   9      134.65      124.94      6.34 o 
  -4  -4   9       39.14       45.32      5.60 o 
  -3  -4   9        0.56       -0.53      4.93 o 
  -2  -4   9       13.70       24.53      5.59 o 
  -1  -4   9       26.98       25.79      6.02 o 
   0  -4   9        5.02       11.87      6.44 o 
   1  -4   9     2696.11     2762.57     40.96 o 
   2  -4   9      155.01      147.75      5.57 o 
   3  -4   9       93.14       99.64      5.33 o 
   4  -4   9        2.05        5.14      5.39 o 
   5  -4   9      227.69      220.89      7.03 o 
   6  -4   9       59.32       55.93      6.25 o 
   7  -4   9       32.47       36.43      7.95 o 
   8  -4   9       94.86       88.61      7.98 o 
   9  -4   9        7.61       18.04      7.40 o 
 -10  -3   9        5.08        8.97      7.92 o 
  -9  -3   9      262.06      258.29      8.61 o 
  -8  -3   9      184.81      188.93      7.40 o 
  -7  -3   9       76.40       77.94      6.33 o 
  -6  -3   9        6.31       10.98      5.44 o 
  -5  -3   9      257.57      274.22      7.19 o 
  -4  -3   9        4.93        6.80      5.53 o 
  -3  -3   9       15.81       23.32      6.16 o 
  -2  -3   9      971.08      974.24     21.87 o 
  -1  -3   9     9391.47     9576.59    148.71 o 
   0  -3   9       60.15       53.00      6.22 o 
   1  -3   9        9.58        8.53      5.23 o 
   2  -3   9       11.18       14.13      4.78 o 
   3  -3   9      111.14      126.11      6.49 o 
   4  -3   9       23.56       17.52      5.95 o 
   5  -3   9      591.14      597.78     17.24 o 
   6  -3   9        3.11        9.51      6.78 o 
   7  -3   9        1.14        8.98      6.76 o 
   8  -3   9        6.16       13.53      7.24 o 
   9  -3   9       20.23       27.76      7.55 o 
 -11  -2   9        1.40       -1.59      8.76 o 
 -10  -2   9      315.73      330.47      9.13 o 
  -9  -2   9       66.02       77.41      7.12 o 
  -8  -2   9      224.08      228.95      7.61 o 
  -7  -2   9        7.72        9.78      5.94 o 
  -6  -2   9       72.84       79.46      6.20 o 
  -5  -2   9       24.03       25.16      5.40 o 
  -4  -2   9       94.40       96.97      6.54 o 
  -3  -2   9        4.28       16.03      6.50 o 
  -2  -2   9      124.97      130.42      6.19 o 
  -1  -2   9        3.60       -1.28      4.81 o 
   0  -2   9       60.26       63.72      5.20 o 
   1  -2   9       15.76       12.59      5.06 o 
   2  -2   9       13.86       14.38      5.25 o 
   3  -2   9     2087.06     2209.91     47.89 o 
   4  -2   9       17.66       25.60      6.07 o 
   5  -2   9        0.47       -0.74      6.08 o 
   6  -2   9       31.71       35.09      7.30 o 
   7  -2   9        2.52       14.91      6.02 o 
   8  -2   9       62.82       63.49      6.70 o 
   9  -2   9       25.73       12.98     19.62 o 
 -11  -1   9        0.71        0.20     10.84 o 
 -10  -1   9      154.01      135.09     10.39 o 
  -9  -1   9      208.12      203.73      9.92 o 
  -8  -1   9       39.85       49.60      6.68 o 
  -7  -1   9        0.42        1.52      6.11 o 
  -6  -1   9      199.64      199.55      6.71 o 
  -5  -1   9       11.84       14.79      5.34 o 
  -4  -1   9      722.68      711.61     13.60 o 
  -3  -1   9       63.88       61.09      5.64 o 
  -2  -1   9        9.38        6.13      5.26 o 
  -1  -1   9     1509.68     1531.22     77.56 o 
   0  -1   9       66.10       62.97      5.91 o 
   1  -1   9      667.87      703.00     12.28 o 
   2  -1   9      161.90      157.31     12.05 o 
   3  -1   9       35.89       40.34      5.91 o 
   4  -1   9       90.60       87.77      6.99 o 
   5  -1   9       68.29       62.41      6.01 o 
   6  -1   9       12.53       14.46      5.93 o 
   7  -1   9      198.90      186.28      6.80 o 
   8  -1   9       20.31       25.13      6.89 o 
 -11   0   9       37.19       38.00      9.01 o 
 -10   0   9      325.90      316.96     11.72 o 
  -9   0   9       94.06       91.84     10.03 o 
  -8   0   9      187.27      189.51      8.78 o 
  -7   0   9      295.98      299.73      7.93 o 
  -6   0   9      472.97      478.09     14.18 o 
  -5   0   9        0.37        1.01      5.57 o 
  -4   0   9       54.16       52.53      5.85 o 
  -3   0   9       21.46       39.60      5.69 o 
  -2   0   9       60.09       61.22     10.40 o 
  -1   0   9       68.72       73.76      6.20 o 
   0   0   9        1.62       -3.59      5.04 o 
   1   0   9      279.01      296.74      7.52 o 
   2   0   9     1158.69     1245.96     11.98 o 
   3   0   9      577.02      571.50      7.92 o 
   4   0   9      392.83      413.41      8.38 o 
   5   0   9       37.41       34.36      6.29 o 
   6   0   9      212.00      207.75      7.33 o 
   7   0   9       26.03       24.46      6.65 o 
   8   0   9       44.20       44.80      7.39 o 
 -12   1   9       98.54       94.78      8.84 o 
 -11   1   9       60.30       69.23      8.07 o 
 -10   1   9      353.93      332.69      9.19 o 
  -9   1   9        2.02       18.74      7.52 o 
  -8   1   9      236.66      247.39     12.79 o 
  -7   1   9      402.80      439.67     15.65 o 
  -6   1   9       37.02       40.32      6.38 o 
  -5   1   9     1892.85     2097.56     32.80 o 
  -4   1   9       18.98       19.98      7.59 o 
  -3   1   9      400.62      412.12     10.36 o 
  -2   1   9      127.43      128.37      6.37 o 
  -1   1   9      146.65      164.34      6.61 o 
   0   1   9     3663.09     4210.19    141.40 o 
   1   1   9      410.91      429.43      9.21 o 
   2   1   9       56.45       57.10      5.89 o 
   3   1   9       36.83       41.28      6.29 o 
   4   1   9      155.01      169.77      7.38 o 
   5   1   9       76.26       85.04      7.19 o 
   6   1   9       21.99       21.07      6.42 o 
   7   1   9       39.26       60.45      7.53 o 
 -12   2   9       23.80       37.60      8.37 o 
 -11   2   9        2.45       10.39      8.26 o 
 -10   2   9       11.73       19.10      6.76 o 
  -9   2   9      834.94      866.32     23.91 o 
  -8   2   9      188.12      193.80      7.64 o 
  -7   2   9      391.71      416.32      8.24 o 
  -6   2   9        1.32        1.73      5.18 o 
  -5   2   9      947.21      979.21     10.87 o 
  -4   2   9       44.04       38.41      4.91 o 
  -3   2   9      223.99      256.87      9.04 o 
  -2   2   9     1807.65     1930.57     90.23 o 
  -1   2   9        7.48       14.90      5.49 o 
   0   2   9      262.61      310.28      9.47 o 
   1   2   9       45.46       51.96      6.52 o 
   2   2   9       29.35       25.25      6.80 o 
   3   2   9      470.74      497.77      9.37 o 
   4   2   9        0.05       -2.72      6.68 o 
   5   2   9       56.07       66.43      9.77 o 
   6   2   9        7.93       14.15      7.85 o 
   7   2   9       29.28       21.37      8.21 o 
 -12   3   9      161.71      139.31      8.72 o 
 -11   3   9       79.44       73.19      7.88 o 
 -10   3   9      145.27      170.19     10.15 o 
  -9   3   9       61.41       63.97      7.33 o 
  -8   3   9       15.37       20.21      6.91 o 
  -7   3   9      644.57      679.51     11.44 o 
  -6   3   9       34.09       36.57      5.98 o 
  -5   3   9      104.41      117.68      6.24 o 
  -4   3   9       30.08       31.46      5.58 o 
  -3   3   9      679.08      679.88     20.16 o 
  -2   3   9       17.15       22.84      6.32 o 
  -1   3   9       15.81       26.78      5.52 o 
   0   3   9      336.05      371.46     14.79 o 
   1   3   9        0.27       -2.06      6.49 o 
   2   3   9     1908.97     1987.66     48.26 o 
   3   3   9      393.23      364.14      9.93 o 
   4   3   9        5.94        3.95      6.65 o 
   5   3   9       14.59       22.01      7.30 o 
   6   3   9       44.42       42.16      8.21 o 
 -12   4   9       54.08       38.58      8.42 o 
 -11   4   9        0.32        4.07      7.68 o 
 -10   4   9        0.40        3.43      7.21 o 
  -9   4   9       69.60       71.66      6.95 o 
  -8   4   9      262.42      274.80     15.02 o 
  -7   4   9        0.53        6.88      6.33 o 
  -6   4   9       66.34       78.59      7.70 o 
  -5   4   9      804.58      792.63     11.25 o 
  -4   4   9        1.44        1.40      5.73 o 
  -3   4   9       86.06       79.69      6.73 o 
  -2   4   9      171.35      179.64      7.41 o 
  -1   4   9        9.85        8.29      6.66 o 
   0   4   9      375.31      371.29     10.67 o 
   1   4   9      119.59      116.92      7.86 o 
   2   4   9      365.89      366.95      9.97 o 
   3   4   9        3.15        9.35      7.60 o 
   4   4   9       17.04        6.69      7.16 o 
   5   4   9       62.03       71.29      7.92 o 
   6   4   9        6.39        8.02     16.42 o 
 -12   5   9        6.44       12.62      7.99 o 
 -11   5   9       12.93       20.66      8.17 o 
 -10   5   9      135.79      139.25      7.70 o 
  -9   5   9        0.48       10.25      7.10 o 
  -8   5   9       22.76       28.93      7.61 o 
  -7   5   9       34.54       30.76      7.66 o 
  -6   5   9       56.53       57.01      7.19 o 
  -5   5   9       96.26      101.81      7.61 o 
  -4   5   9      219.98      231.28      8.67 o 
  -3   5   9       29.55       27.63      6.12 o 
  -2   5   9       49.91       54.11      6.36 o 
  -1   5   9       14.26       11.87      6.56 o 
   0   5   9        3.31       14.12      6.78 o 
   1   5   9      184.33      155.87      8.27 o 
   2   5   9      254.58      204.33      8.77 o 
   3   5   9       25.77       29.95      7.48 o 
   4   5   9       80.33       87.68      7.90 o 
   5   5   9       38.66       49.56      9.00 o 
 -12   6   9       50.38       43.10      8.65 o 
 -11   6   9        5.16       12.74      8.39 o 
 -10   6   9        2.74        1.82      8.22 o 
  -9   6   9        1.54        1.85      8.94 o 
  -8   6   9      213.64      217.30      9.73 o 
  -7   6   9      101.52       82.18      8.72 o 
  -6   6   9      676.13      692.96     12.43 o 
  -5   6   9      310.12      316.78      9.12 o 
  -4   6   9      724.30      729.23     21.49 o 
  -3   6   9       48.95       45.63      6.08 o 
  -2   6   9      163.07      175.53      8.09 o 
  -1   6   9        0.24        6.94      7.19 o 
   0   6   9       21.73       14.64      7.66 o 
   1   6   9       20.51       14.50      7.29 o 
   2   6   9        5.67        6.76      8.26 o 
   3   6   9       77.43       88.40      9.44 o 
   4   6   9        2.38        5.78      8.48 o 
 -12   7   9        0.03       -3.10      9.49 o 
 -11   7   9      128.61      130.77      9.35 o 
 -10   7   9        2.90        9.34      9.61 o 
  -9   7   9       18.43       16.13      9.38 o 
  -8   7   9       17.47       19.77      8.69 o 
  -7   7   9      757.24      768.74     18.50 o 
  -6   7   9       11.56        8.39      6.53 o 
  -5   7   9      182.38      201.33      7.82 o 
  -4   7   9       46.29       64.64      6.94 o 
  -3   7   9        5.85        8.63      6.15 o 
  -2   7   9       12.61        4.76      7.85 o 
  -1   7   9       12.71       17.62      6.98 o 
   0   7   9      378.57      336.35      8.77 o 
   1   7   9       49.59       60.07      8.97 o 
   2   7   9      152.57      137.41      9.71 o 
   3   7   9        0.00        1.95      9.47 o 
 -11   8   9        2.89       11.10      8.99 o 
 -10   8   9        0.63        2.43     10.16 o 
  -9   8   9       32.14       31.36      9.86 o 
  -8   8   9        7.79        2.21     10.55 o 
  -7   8   9        5.41       11.22      7.14 o 
  -6   8   9       48.86       50.78      7.05 o 
  -5   8   9        5.60        2.78      7.12 o 
  -4   8   9        0.08        1.88      6.69 o 
  -3   8   9       94.28       83.96      8.93 o 
  -2   8   9      179.25      167.30      9.03 o 
  -1   8   9        8.97       14.44      7.68 o 
   0   8   9       30.26       37.20      7.94 o 
   1   8   9        4.36        6.18      9.54 o 
 -10   9   9        0.42        0.03     11.66 o 
  -9   9   9      193.96      188.01     34.92 o 
  -8   9   9       18.19       19.93      8.99 o 
  -7   9   9       36.27       42.49      7.94 o 
  -6   9   9       47.43       51.83      8.00 o 
  -5   9   9       44.51       34.80      7.82 o 
  -4   9   9       17.50       21.79      8.67 o 
  -3   9   9       12.36       10.65      9.40 o 
  -2   9   9        6.99       24.19      9.85 o 
  -1   9   9        0.86       -2.03      8.74 o 
   0   9   9        2.54        5.20      8.69 o 
  -9  10   9       16.36        9.74      8.78 o 
  -8  10   9       18.70        5.19      9.44 o 
  -7  10   9        1.08        2.62      8.22 o 
  -6  10   9        0.28        3.99      8.02 o 
  -5  10   9       28.60       25.44      9.49 o 
  -4  10   9       17.70       11.83      9.76 o 
  -3  10   9        0.64       13.70     10.43 o 
  -2  10   9       74.99       97.23     10.74 o 
  -1 -11  10        4.05        1.55      7.43 o 
   0 -11  10        0.03       -3.32      7.46 o 
   1 -11  10       57.73       52.48      7.44 o 
   2 -11  10        1.23       -4.12      7.23 o 
   3 -11  10       11.04       18.94      7.53 o 
   4 -11  10       54.54       45.51      7.82 o 
   5 -11  10        5.36        2.84      8.02 o 
  -3 -10  10       59.82       66.42      7.98 o 
  -2 -10  10       37.92       31.74      8.60 o 
  -1 -10  10       80.42       80.31      8.20 o 
   0 -10  10       17.06       23.93      6.86 o 
   1 -10  10        2.27        6.69      6.84 o 
   2 -10  10      106.09       99.16      7.33 o 
   3 -10  10        6.82       10.50      6.63 o 
   4 -10  10      106.69      119.99      7.79 o 
   5 -10  10       11.51        7.01      7.16 o 
   6 -10  10       43.00       53.77      7.25 o 
   7 -10  10       22.69       24.14      7.45 o 
  -5  -9  10      442.32      418.87      9.44 o 
  -4  -9  10        0.01       -1.31      8.30 o 
  -3  -9  10       19.07       20.93      7.18 o 
  -2  -9  10       21.34       20.86      7.61 o 
  -1  -9  10       14.96       13.98      7.35 o 
   0  -9  10      131.83      133.90      6.78 o 
   1  -9  10        2.16       -0.08      5.88 o 
   2  -9  10       70.92       75.70      6.62 o 
   3  -9  10       42.29       46.89      6.83 o 
   4  -9  10       48.49       56.21      7.75 o 
   5  -9  10       17.43       17.09      6.15 o 
   6  -9  10       39.43       36.43      6.72 o 
   7  -9  10       93.75      108.90      7.23 o 
  -6  -8  10        1.25        9.94      7.72 o 
  -5  -8  10        9.02       18.09      7.23 o 
  -4  -8  10       20.79       28.18      7.74 o 
  -3  -8  10       17.62       29.80      6.75 o 
  -2  -8  10      178.31      173.18     11.11 o 
  -1  -8  10       24.27       14.05      7.18 o 
   0  -8  10        8.28       11.87      6.87 o 
   1  -8  10       41.64       52.41      8.89 o 
   2  -8  10       44.47       53.25      6.08 o 
   3  -8  10        4.42        6.05      6.37 o 
   4  -8  10       66.28       69.50      6.06 o 
   5  -8  10        7.52        6.63      6.07 o 
   6  -8  10      101.22       96.95      6.79 o 
   7  -8  10       85.44       92.67      7.60 o 
   8  -8  10       55.97       54.62      8.66 o 
  -7  -7  10       24.18       24.65      7.44 o 
  -6  -7  10       15.95       21.39      7.22 o 
  -5  -7  10       10.19       17.27      6.99 o 
  -4  -7  10       36.94       38.57      6.54 o 
  -3  -7  10        0.50        2.19      6.23 o 
  -2  -7  10       63.55       77.76     11.15 o 
  -1  -7  10       30.25       38.58     11.01 o 
   0  -7  10      126.84      123.60      7.34 o 
   1  -7  10       46.01       37.74      6.19 o 
   2  -7  10        7.03        8.37      6.43 o 
   3  -7  10       86.93       94.87      5.99 o 
   4  -7  10       60.45       69.20      6.04 o 
   5  -7  10        1.13        6.07      5.54 o 
   6  -7  10        0.41       -4.23      6.36 o 
   7  -7  10       33.16       33.79      7.78 o 
   8  -7  10      301.80      281.55     10.70 o 
  -8  -6  10        5.00        6.94      7.88 o 
  -7  -6  10        5.64        9.70      7.22 o 
  -6  -6  10        0.03        4.16      6.75 o 
  -5  -6  10       47.01       48.57      6.56 o 
  -4  -6  10       16.16       21.18      6.08 o 
  -3  -6  10        0.06        4.29      6.41 o 
  -2  -6  10       11.68       17.91      5.76 o 
  -1  -6  10      125.96      131.07      7.20 o 
   0  -6  10      124.46      127.35      6.86 o 
   1  -6  10       50.77       44.55      5.73 o 
   2  -6  10     1258.35     1297.37     27.40 o 
   3  -6  10       11.25       10.18      5.19 o 
   4  -6  10        1.91        4.88      5.64 o 
   5  -6  10       97.92      116.71      6.47 o 
   6  -6  10      230.93      248.99      7.63 o 
   7  -6  10      134.38      117.79      7.80 o 
   8  -6  10        7.24       -1.22      8.18 o 
  -9  -5  10       31.52       36.45      8.17 o 
  -8  -5  10       33.22       31.92      7.54 o 
  -7  -5  10       63.69       61.53      7.29 o 
  -6  -5  10      139.27      123.52      6.73 o 
  -5  -5  10      333.40      303.68      8.01 o 
  -4  -5  10      358.14      388.43      8.31 o 
  -3  -5  10       56.17       68.09      6.24 o 
  -2  -5  10       98.62       93.54      6.25 o 
  -1  -5  10      114.37      127.72      6.50 o 
   0  -5  10     3725.27     3742.83    104.86 o 
   1  -5  10       79.39       71.58      6.52 o 
   2  -5  10       39.19       42.07      5.14 o 
   3  -5  10        1.49       12.43      5.16 o 
   4  -5  10      175.55      198.60      6.63 o 
   5  -5  10        0.78        0.92      6.18 o 
   6  -5  10        0.62        9.15      6.39 o 
   7  -5  10       44.87       50.02      8.18 o 
   8  -5  10        4.43        9.38      8.96 o 
  -9  -4  10       55.58       64.05      7.81 o 
  -8  -4  10       74.39       80.60      7.42 o 
  -7  -4  10      118.45      132.32      6.87 o 
  -6  -4  10      137.47      150.95      6.85 o 
  -5  -4  10       55.70       52.66      5.98 o 
  -4  -4  10       11.36       14.80      5.59 o 
  -3  -4  10       20.16       12.99      5.65 o 
  -2  -4  10        5.55       19.16      5.86 o 
  -1  -4  10       20.88       28.99      5.95 o 
   0  -4  10        0.86        3.48      6.89 o 
   1  -4  10       81.69       84.30      5.60 o 
   2  -4  10      772.20      765.80     18.07 o 
   3  -4  10       38.84       34.70      5.37 o 
   4  -4  10      230.48      236.27      7.51 o 
   5  -4  10       12.07        9.99      6.42 o 
   6  -4  10        0.03       -7.27      7.27 o 
   7  -4  10       69.00       87.63      8.36 o 
   8  -4  10       13.80        8.27      8.50 o 
 -10  -3  10      112.95      105.46      8.29 o 
  -9  -3  10      347.42      323.46     12.81 o 
  -8  -3  10      103.42      102.17      6.98 o 
  -7  -3  10      267.80      272.01      7.30 o 
  -6  -3  10        8.56       10.59      5.71 o 
  -5  -3  10       22.35       28.25      5.65 o 
  -4  -3  10      224.54      210.28      6.80 o 
  -3  -3  10      247.10      240.18      7.52 o 
  -2  -3  10      109.67      102.89      6.78 o 
  -1  -3  10      340.85      334.26     14.81 o 
   0  -3  10      975.84      911.55     15.98 o 
   1  -3  10       50.57       48.62      5.20 o 
   2  -3  10       32.29       31.44      5.79 o 
   3  -3  10      147.94      131.15      6.70 o 
   4  -3  10      396.18      400.94     14.85 o 
   5  -3  10      139.99      130.97     10.58 o 
   6  -3  10        6.47        6.86      7.37 o 
   7  -3  10       62.82       68.37      8.63 o 
   8  -3  10        3.82        6.37      7.55 o 
 -10  -2  10       27.37       27.06      8.30 o 
  -9  -2  10       41.82       46.49      7.50 o 
  -8  -2  10       12.14       20.31      6.43 o 
  -7  -2  10        0.33        7.86      6.03 o 
  -6  -2  10       39.59       40.36      6.69 o 
  -5  -2  10      443.47      449.66      9.69 o 
  -4  -2  10      218.91      226.32      7.31 o 
  -3  -2  10       48.53       65.32      9.15 o 
  -2  -2  10      836.72      747.10     17.19 o 
  -1  -2  10       41.24       42.22      5.14 o 
   0  -2  10       87.63       93.26      5.68 o 
   1  -2  10      136.40      138.49      6.36 o 
   2  -2  10        0.01       -2.44      5.50 o 
   3  -2  10        3.11        6.99      5.67 o 
   4  -2  10        0.23        0.20      5.95 o 
   5  -2  10      114.00      113.28      6.80 o 
   6  -2  10       44.34       48.23      6.22 o 
   7  -2  10      333.64      324.55      9.44 o 
   8  -2  10       25.41       20.98      7.23 o 
 -11  -1  10      199.49      208.31     12.29 o 
 -10  -1  10       14.16       16.17      9.65 o 
  -9  -1  10       17.99       10.54      7.19 o 
  -8  -1  10      261.34      274.87      8.43 o 
  -7  -1  10        1.61        8.38      6.31 o 
  -6  -1  10        0.10       10.95      5.59 o 
  -5  -1  10      383.70      408.23      7.96 o 
  -4  -1  10       50.99       64.45      6.60 o 
  -3  -1  10      109.31      106.57      5.77 o 
  -2  -1  10      641.31      576.40     29.45 o 
  -1  -1  10       17.34       22.53      5.95 o 
   0  -1  10       56.75       58.95      5.98 o 
   1  -1  10       77.97       79.90      6.12 o 
   2  -1  10      354.12      371.98     11.03 o 
   3  -1  10      263.21      253.28     11.57 o 
   4  -1  10        0.40        2.39      6.07 o 
   5  -1  10      502.15      493.39     12.61 o 
   6  -1  10       59.31       63.73      6.62 o 
   7  -1  10        0.25        4.36      6.84 o 
   8  -1  10        9.35        7.86      7.58 o 
 -11   0  10       43.34       55.51      9.50 o 
 -10   0  10       43.22       39.35      9.18 o 
  -9   0  10        2.62       -1.77      7.60 o 
  -8   0  10       27.81       28.54      7.36 o 
  -7   0  10        0.98       -6.61      6.67 o 
  -6   0  10      386.06      404.18     10.96 o 
  -5   0  10        5.77       12.25      6.12 o 
  -4   0  10      300.53      334.50     18.53 o 
  -3   0  10       22.20       16.76      5.58 o 
  -2   0  10        6.61       13.91      6.15 o 
  -1   0  10       27.36       28.46      6.36 o 
   0   0  10       77.67       91.93      7.46 o 
   1   0  10      790.09      824.74     11.99 o 
   2   0  10        2.65        2.92      5.73 o 
   3   0  10       23.41       31.06      5.95 o 
   4   0  10       34.58       31.27      6.19 o 
   5   0  10      507.14      532.91      9.71 o 
   6   0  10       27.51       41.33      7.00 o 
   7   0  10        1.14        7.40      7.06 o 
 -12   1  10        9.59       22.52      8.71 o 
 -11   1  10       69.84       72.28      9.33 o 
 -10   1  10      170.24      176.10     10.64 o 
  -9   1  10       13.85       22.14      8.45 o 
  -8   1  10      267.37      275.10      9.20 o 
  -7   1  10       48.95       46.60      6.94 o 
  -6   1  10       22.62       24.62      6.61 o 
  -5   1  10       87.94       92.22      8.59 o 
  -4   1  10     1460.46     1566.03     32.55 o 
  -3   1  10       64.82       55.63      6.11 o 
  -2   1  10      208.28      202.82     11.75 o 
  -1   1  10      625.61      662.15     10.17 o 
   0   1  10     1314.80     1428.58     45.47 o 
   1   1  10       94.79      114.66     10.36 o 
   2   1  10      159.08      166.62      6.83 o 
   3   1  10      197.55      220.45     11.29 o 
   4   1  10       39.74       41.95      7.18 o 
   5   1  10      135.49      126.42      7.11 o 
   6   1  10       27.97       27.96      7.24 o 
   7   1  10       84.16       71.72      8.07 o 
 -12   2  10        1.81        0.15      8.42 o 
 -11   2  10        0.91        4.01      7.87 o 
 -10   2  10      185.33      179.76      7.78 o 
  -9   2  10       77.80       85.41      7.23 o 
  -8   2  10        0.33        6.69      6.66 o 
  -7   2  10      200.49      202.55      9.27 o 
  -6   2  10     1090.01     1201.61     14.16 o 
  -5   2  10       12.16       12.73      5.31 o 
  -4   2  10       23.78       18.72      4.95 o 
  -3   2  10      857.74      928.65     18.97 o 
  -2   2  10      209.71      216.96      8.39 o 
  -1   2  10      750.43      819.59     11.08 o 
   0   2  10       77.98       83.86      6.92 o 
   1   2  10      235.67      246.75     15.49 o 
   2   2  10       56.19       59.28     12.73 o 
   3   2  10      360.54      370.11      9.55 o 
   4   2  10      137.64      120.52      7.24 o 
   5   2  10      129.82      144.12      7.82 o 
   6   2  10       42.68       52.47      8.44 o 
 -12   3  10       53.87       41.90      8.17 o 
 -11   3  10        3.14       16.65      8.26 o 
 -10   3  10       51.37       71.52      7.72 o 
  -9   3  10      192.87      177.75      7.55 o 
  -8   3  10        4.67       13.49      6.79 o 
  -7   3  10       42.79       37.71      6.31 o 
  -6   3  10      181.50      184.71      7.95 o 
  -5   3  10       12.52       13.84      5.46 o 
  -4   3  10        1.86        2.67      5.25 o 
  -3   3  10        3.87        1.90      5.30 o 
  -2   3  10      350.78      357.04     16.48 o 
  -1   3  10       16.13       14.52      5.88 o 
   0   3  10        6.59       10.02      6.75 o 
   1   3  10     1118.03     1110.12     27.10 o 
   2   3  10      157.01      166.33      8.54 o 
   3   3  10     1230.31     1209.37     11.92 o 
   4   3  10        2.63        0.86      7.26 o 
   5   3  10       14.37       11.77      7.93 o 
   6   3  10       46.57       52.96      8.72 o 
 -12   4  10       18.21       17.02      7.83 o 
 -11   4  10        7.91        8.57      7.54 o 
 -10   4  10       29.56       38.93      7.48 o 
  -9   4  10      119.61      107.35      7.50 o 
  -8   4  10      103.56      104.75      7.41 o 
  -7   4  10      215.40      205.62      8.18 o 
  -6   4  10      211.54      210.93      7.27 o 
  -5   4  10       78.57       89.41      6.89 o 
  -4   4  10      329.43      319.89      8.97 o 
  -3   4  10       13.28       13.94      6.60 o 
  -2   4  10       26.69       30.73      6.64 o 
  -1   4  10       45.96       50.86      7.17 o 
   0   4  10      243.67      225.01      8.75 o 
   1   4  10     1890.96     1837.74     26.85 o 
   2   4  10       82.33       83.04      8.11 o 
   3   4  10       62.13       58.57      8.38 o 
   4   4  10       21.27       20.33      7.31 o 
   5   4  10        1.66        3.52      7.93 o 
 -12   5  10        0.03       -3.45      8.68 o 
 -11   5  10        9.23        7.07      8.14 o 
 -10   5  10      199.29      181.45      8.59 o 
  -9   5  10        9.96       15.31      6.96 o 
  -8   5  10     1521.48     1497.85     20.59 o 
  -7   5  10      559.30      568.29     12.94 o 
  -6   5  10      246.06      227.99      8.76 o 
  -5   5  10      895.93      905.74     12.91 o 
  -4   5  10      419.50      458.16     10.58 o 
  -3   5  10     1860.69     1904.32     16.80 o 
  -2   5  10       70.69       70.93      7.21 o 
  -1   5  10       20.04       21.36      7.16 o 
   0   5  10       75.70       76.22      7.70 o 
   1   5  10       85.01       71.79      8.11 o 
   2   5  10        3.20        6.00      8.62 o 
   3   5  10        0.62        6.44      8.46 o 
   4   5  10       14.37       17.41      8.03 o 
 -12   6  10       47.33       70.20      8.87 o 
 -11   6  10        0.74       -1.88      8.21 o 
 -10   6  10      383.79      345.59     15.02 o 
  -9   6  10       41.30       41.50      9.46 o 
  -8   6  10      282.80      261.96     11.42 o 
  -7   6  10      173.38      167.24      9.32 o 
  -6   6  10       58.55       66.87      8.56 o 
  -5   6  10     1914.72     2002.17     18.49 o 
  -4   6  10      795.22      824.19     13.76 o 
  -3   6  10      480.85      469.43      9.79 o 
  -2   6  10       39.75       38.32      8.92 o 
  -1   6  10      315.22      290.32     10.05 o 
   0   6  10        3.22       10.30      7.75 o 
   1   6  10       44.58       44.03      8.23 o 
   2   6  10        0.03       -1.83      9.03 o 
   3   6  10        1.76       -0.38      9.88 o 
 -11   7  10        4.42       14.15      8.87 o 
 -10   7  10       44.24       43.94     10.52 o 
  -9   7  10       95.27      111.39     11.01 o 
  -8   7  10      101.67      100.96      9.48 o 
  -7   7  10      224.84      218.49     10.34 o 
  -6   7  10      244.92      239.26     10.60 o 
  -5   7  10     1157.39     1165.57     24.76 o 
  -4   7  10      205.18      170.88      8.59 o 
  -3   7  10       33.43       29.29      8.54 o 
  -2   7  10       69.45       60.36      9.72 o 
  -1   7  10       61.23       55.59      8.70 o 
   0   7  10       17.54       14.48      8.74 o 
   1   7  10       31.84       32.05      8.85 o 
   2   7  10       17.79       18.54      9.53 o 
 -11   8  10       19.39       20.04      9.37 o 
 -10   8  10      395.73      382.28     19.30 o 
  -9   8  10        6.14       11.14     11.22 o 
  -8   8  10        1.32        4.01     10.99 o 
  -7   8  10       33.34       33.35     11.46 o 
  -6   8  10       55.56       53.76      9.48 o 
  -5   8  10      110.66      116.94      8.27 o 
  -4   8  10      174.67      155.03      9.72 o 
  -3   8  10       21.05       32.03      8.59 o 
  -2   8  10        9.31       13.10      8.37 o 
  -1   8  10       56.38       50.70     10.03 o 
   0   8  10       29.14       36.43      9.43 o 
   1   8  10        2.33        2.86     10.24 o 
 -10   9  10       37.49       45.78     12.35 o 
  -9   9  10       40.43       37.70     14.96 o 
  -8   9  10       38.62       53.04     12.07 o 
  -7   9  10       15.40       19.66      7.93 o 
  -6   9  10       70.68       68.42      8.06 o 
  -5   9  10      162.22      168.91      9.43 o 
  -4   9  10       62.20       57.63      9.19 o 
  -3   9  10       68.60       55.26      9.58 o 
  -2   9  10       29.54       31.41      9.96 o 
  -1   9  10        4.18       12.29      9.65 o 
  -8  10  10        2.67        9.03      8.84 o 
  -7  10  10       43.15       60.11      9.14 o 
  -6  10  10        5.31        1.16      8.18 o 
  -5  10  10       15.22       28.21      9.87 o 
  -4  10  10       15.06       17.02      9.78 o 
  -3  10  10       34.40       57.44     11.42 o 
   0 -11  11      269.88      261.04     13.17 o 
   1 -11  11       27.25       23.82      7.63 o 
   2 -11  11        6.22       12.16      7.48 o 
   3 -11  11       21.50       16.35      7.49 o 
   4 -11  11        0.58        6.70      8.00 o 
  -3 -10  11       28.04       38.84      8.37 o 
  -2 -10  11      264.36      245.15      9.88 o 
  -1 -10  11       48.82       46.67      8.19 o 
   0 -10  11       26.65       12.77      6.96 o 
   1 -10  11        4.21        6.79      6.79 o 
   2 -10  11        1.91       13.47      6.63 o 
   3 -10  11      190.25      181.19      7.78 o 
   4 -10  11       24.85       35.73      7.46 o 
   5 -10  11       21.91       20.48      7.57 o 
   6 -10  11       24.55       12.84      7.27 o 
  -4  -9  11       12.66       12.75      7.86 o 
  -3  -9  11       32.86       28.86      7.60 o 
  -2  -9  11        0.28       14.19      7.51 o 
  -1  -9  11        4.83       12.37      7.49 o 
   0  -9  11       36.88       36.17      6.48 o 
   1  -9  11       30.63       42.08      6.22 o 
   2  -9  11        0.05        9.79      7.40 o 
   3  -9  11       49.36       57.04      6.49 o 
   4  -9  11       74.74       72.84      7.21 o 
   5  -9  11       69.72       71.56      6.76 o 
   6  -9  11        5.27        5.93      7.03 o 
   7  -9  11        0.06       -1.03      7.25 o 
  -6  -8  11        5.62        3.12      8.34 o 
  -5  -8  11        0.20        2.66      7.24 o 
  -4  -8  11       87.03       87.73      7.67 o 
  -3  -8  11        0.89        3.53      6.81 o 
  -2  -8  11       29.32       32.89      6.69 o 
  -1  -8  11       81.60       81.55      7.34 o 
   0  -8  11       17.27       16.94      6.92 o 
   1  -8  11       12.84       18.98      6.02 o 
   2  -8  11       51.45       54.94      6.03 o 
   3  -8  11       30.97       31.53      6.85 o 
   4  -8  11       37.29       45.99      6.11 o 
   5  -8  11        8.16       12.44      6.33 o 
   6  -8  11       24.47       24.66      6.99 o 
   7  -8  11       70.52       70.81      8.47 o 
  -7  -7  11        2.97       10.51      7.98 o 
  -6  -7  11       68.25       66.06      7.56 o 
  -5  -7  11       68.54       65.25      6.93 o 
  -4  -7  11        3.62       -4.98      7.37 o 
  -3  -7  11       25.71       28.11      6.70 o 
  -2  -7  11       72.93       79.32      6.81 o 
  -1  -7  11        9.05       16.41      7.06 o 
   0  -7  11      116.39      119.62      7.29 o 
   1  -7  11       14.37       15.07      6.04 o 
   2  -7  11        4.45       -0.17      6.40 o 
   3  -7  11       17.73       18.75      5.49 o 
   4  -7  11        2.14       -0.27      5.85 o 
   5  -7  11        2.91        5.01      6.21 o 
   6  -7  11       34.62       41.07      6.71 o 
   7  -7  11       67.91       64.96      8.12 o 
   8  -7  11       33.50       26.59      8.35 o 
  -8  -6  11       83.53       87.53      8.29 o 
  -7  -6  11        2.35        2.71      7.67 o 
  -6  -6  11       27.02       33.64      7.14 o 
  -5  -6  11      237.87      231.76      7.64 o 
  -4  -6  11       36.37       37.07      7.62 o 
  -3  -6  11       40.71       43.55      6.55 o 
  -2  -6  11       78.12       86.54      7.02 o 
  -1  -6  11      388.92      365.84      8.10 o 
   0  -6  11       17.73       22.79      6.65 o 
   1  -6  11       69.34       79.00      6.12 o 
   2  -6  11      179.26      178.44      6.36 o 
   3  -6  11      338.91      343.44      7.04 o 
   4  -6  11       92.35      101.86      6.30 o 
   5  -6  11      252.52      271.70      7.96 o 
   6  -6  11      166.51      159.04      7.71 o 
   7  -6  11       15.96       17.54      7.49 o 
   8  -6  11       85.94       90.25     10.63 o 
  -9  -5  11        5.26        4.19     10.93 o 
  -8  -5  11       91.21       92.54      7.89 o 
  -7  -5  11        4.75        1.08      7.27 o 
  -6  -5  11       56.86       55.41      6.24 o 
  -5  -5  11       76.62       75.83      6.56 o 
  -4  -5  11      137.47      139.28      8.39 o 
  -3  -5  11      137.75      133.10      7.13 o 
  -2  -5  11        6.68       13.03      6.42 o 
  -1  -5  11        7.91        6.50      6.44 o 
   0  -5  11       40.96       31.35      6.50 o 
   1  -5  11        2.91        3.78      6.17 o 
   2  -5  11       73.23       77.61      5.73 o 
   3  -5  11      396.88      409.57     12.32 o 
   4  -5  11      419.94      401.03      8.83 o 
   5  -5  11        2.24        4.70      6.66 o 
   6  -5  11        3.28        5.25      7.35 o 
   7  -5  11       11.46       21.29      9.88 o 
   8  -5  11        4.43        8.97      9.44 o 
  -9  -4  11        0.38        5.43      7.77 o 
  -8  -4  11      171.30      182.57     13.10 o 
  -7  -4  11      120.18      115.21      7.11 o 
  -6  -4  11       31.91       29.81      6.10 o 
  -5  -4  11      437.54      431.21     11.69 o 
  -4  -4  11       55.36       60.16      7.45 o 
  -3  -4  11       95.32       96.21      6.24 o 
  -2  -4  11      171.61      169.98      7.17 o 
  -1  -4  11      261.92      258.21      9.24 o 
   0  -4  11      218.23      211.32      8.31 o 
   1  -4  11      323.20      337.09      8.91 o 
   2  -4  11      330.30      348.87     13.55 o 
   3  -4  11      378.49      418.44      8.40 o 
   4  -4  11       27.42       19.82      6.58 o 
   5  -4  11        3.56       11.86      6.58 o 
   6  -4  11        9.40       13.50      8.01 o 
   7  -4  11       14.07       10.53      8.30 o 
   8  -4  11       95.48       84.88      9.42 o 
 -10  -3  11        0.13        4.18      8.31 o 
  -9  -3  11       80.95       76.31      8.14 o 
  -8  -3  11       42.63       49.86      6.99 o 
  -7  -3  11       49.03       48.34      6.04 o 
  -6  -3  11       48.31       49.38      6.04 o 
  -5  -3  11       54.93       57.25      6.04 o 
  -4  -3  11       80.37       88.08      8.34 o 
  -3  -3  11      171.43      169.49      7.17 o 
  -2  -3  11       97.43       94.18      6.45 o 
  -1  -3  11        1.00       -1.98      5.66 o 
   0  -3  11       49.32       44.06      6.04 o 
   1  -3  11        0.85        6.69      5.09 o 
   2  -3  11        1.83        4.10      5.86 o 
   3  -3  11      237.27      239.03      9.46 o 
   4  -3  11       59.23       54.11      6.57 o 
   5  -3  11        0.80        4.00      6.82 o 
   6  -3  11       62.70       55.86      8.06 o 
   7  -3  11       58.38       80.62     11.19 o 
   8  -3  11       21.43       20.47      7.80 o 
 -10  -2  11       50.31       53.42      9.32 o 
  -9  -2  11       57.56       55.71      8.57 o 
  -8  -2  11       31.29       38.00      7.74 o 
  -7  -2  11       45.00       46.64      7.07 o 
  -6  -2  11      116.81      106.08      6.94 o 
  -5  -2  11      248.53      257.31      7.92 o 
  -4  -2  11        0.37        3.29      5.90 o 
  -3  -2  11        1.77        2.67      5.86 o 
  -2  -2  11       37.95       38.73      5.69 o 
  -1  -2  11      183.27      176.38      7.52 o 
   0  -2  11       23.08       29.15      6.17 o 
   1  -2  11       63.87       68.54      6.34 o 
   2  -2  11        4.09       15.97      6.12 o 
   3  -2  11       25.62       29.75      6.06 o 
   4  -2  11       10.22       12.10      6.20 o 
   5  -2  11        3.17       -4.05      7.76 o 
   6  -2  11      159.66      158.15      7.37 o 
   7  -2  11       20.50       18.36      7.05 o 
 -11  -1  11       70.85       78.42     11.55 o 
 -10  -1  11       51.24       62.07     10.03 o 
  -9  -1  11       15.73       18.62      7.78 o 
  -8  -1  11      136.58      142.87      7.90 o 
  -7  -1  11       63.13       71.21      6.84 o 
  -6  -1  11       28.47       26.91      6.20 o 
  -5  -1  11      354.68      359.32      7.83 o 
  -4  -1  11       37.92       34.85      5.74 o 
  -3  -1  11       43.58       45.91      6.28 o 
  -2  -1  11      124.87      121.27      6.97 o 
  -1  -1  11       20.38       25.84      7.92 o 
   0  -1  11       14.20       18.40      5.77 o 
   1  -1  11        7.88       14.70      5.52 o 
   2  -1  11       60.19       64.75      6.32 o 
   3  -1  11       57.61       73.68      6.49 o 
   4  -1  11      425.39      443.17     14.55 o 
   5  -1  11       75.69       80.62      6.59 o 
   6  -1  11     1056.78     1014.77     11.07 o 
   7  -1  11       61.83       57.18      8.03 o 
 -11   0  11       45.57       54.09      9.71 o 
 -10   0  11      153.36      165.14      9.20 o 
  -9   0  11      312.55      291.74     13.27 o 
  -8   0  11       86.57       87.60      8.12 o 
  -7   0  11      336.54      333.34      8.90 o 
  -6   0  11       14.68       17.19      6.28 o 
  -5   0  11      155.88      158.19      8.71 o 
  -4   0  11       76.42       85.75      6.78 o 
  -3   0  11     1028.21     1057.27     14.61 o 
  -2   0  11       61.34       75.44      6.78 o 
  -1   0  11     1625.02     1738.62     15.56 o 
   0   0  11      116.93      121.84      6.82 o 
   1   0  11       51.92       56.29      6.38 o 
   2   0  11      112.86      107.62      6.75 o 
   3   0  11        0.12        3.39      7.31 o 
   4   0  11     2494.74     2532.72     39.99 o 
   5   0  11        4.60       16.40      6.57 o 
   6   0  11       29.87       26.45      6.75 o 
   7   0  11       34.66       41.11      7.58 o 
 -11   1  11        1.82        7.12      7.87 o 
 -10   1  11      535.80      548.52     15.37 o 
  -9   1  11      463.60      483.16     11.35 o 
  -8   1  11        5.00        3.74      7.67 o 
  -7   1  11      188.62      190.35      9.12 o 
  -6   1  11       25.52       17.30      7.09 o 
  -5   1  11     1180.08     1245.93     19.49 o 
  -4   1  11      305.46      306.05      9.18 o 
  -3   1  11      110.22      118.28      6.32 o 
  -2   1  11      270.91      253.25      9.08 o 
  -1   1  11       99.90      105.76      6.71 o 
   0   1  11       43.88       49.58      5.67 o 
   1   1  11        8.82        6.73      5.72 o 
   2   1  11      447.67      450.99      7.72 o 
   3   1  11       19.59       25.78      5.84 o 
   4   1  11      468.68      475.05      8.84 o 
   5   1  11       97.66       99.02      7.25 o 
   6   1  11       78.26       85.62      7.68 o 
 -12   2  11       59.48       67.10      8.73 o 
 -11   2  11       17.45       21.43      8.67 o 
 -10   2  11       10.03       10.92      6.97 o 
  -9   2  11      379.53      396.09      9.09 o 
  -8   2  11        3.65        5.42      6.89 o 
  -7   2  11      110.79      119.21      6.86 o 
  -6   2  11       52.45       53.12      6.65 o 
  -5   2  11      161.39      157.96      6.67 o 
  -4   2  11       26.88       24.46      4.89 o 
  -3   2  11       62.13       67.68      5.65 o 
  -2   2  11       13.45       21.39      6.30 o 
  -1   2  11        1.34        4.77      6.35 o 
   0   2  11       18.26       16.28      6.70 o 
   1   2  11       24.18       24.30      6.95 o 
   2   2  11       86.37       86.01      7.82 o 
   3   2  11        5.79       11.88      6.61 o 
   4   2  11      240.74      237.20      8.22 o 
   5   2  11        3.34        8.31      7.33 o 
   6   2  11       67.67       67.95      8.18 o 
 -12   3  11       15.84       27.54      8.63 o 
 -11   3  11      206.92      186.43      8.85 o 
 -10   3  11       67.31       75.55      8.02 o 
  -9   3  11       72.45       66.17      7.32 o 
  -8   3  11       11.90        8.30      7.15 o 
  -7   3  11      241.89      217.74      7.45 o 
  -6   3  11       81.75       87.55      6.55 o 
  -5   3  11      924.38      913.96     11.92 o 
  -4   3  11      308.20      313.86      7.41 o 
  -3   3  11       20.65       23.07      6.02 o 
  -2   3  11        9.40        9.66      7.18 o 
  -1   3  11       97.19      107.17      7.65 o 
   0   3  11       64.10       59.90      8.01 o 
   1   3  11      152.82      152.62      8.56 o 
   2   3  11      888.55      923.59     12.56 o 
   3   3  11       33.10       36.12      6.94 o 
   4   3  11       25.77       27.79      7.49 o 
   5   3  11       19.60       25.34      8.11 o 
 -12   4  11        1.29        8.38      8.32 o 
 -11   4  11       28.69       37.43      8.25 o 
 -10   4  11       33.93       29.44      7.98 o 
  -9   4  11      113.20      104.10      7.02 o 
  -8   4  11       25.44       24.18      6.91 o 
  -7   4  11     1268.35     1312.11     18.20 o 
  -6   4  11      139.46      146.50      7.03 o 
  -5   4  11       45.27       53.21      6.82 o 
  -4   4  11        1.02        3.13      6.30 o 
  -3   4  11       12.53       11.16      6.96 o 
  -2   4  11     1331.55     1392.39     45.33 o 
  -1   4  11       18.28       15.89      7.58 o 
   0   4  11       26.68       25.78      8.89 o 
   1   4  11       82.05       86.30      8.29 o 
   2   4  11      104.82      122.97      8.53 o 
   3   4  11        0.00       -3.18      7.81 o 
   4   4  11       32.74       29.16      7.62 o 
 -12   5  11        0.19        7.68      8.65 o 
 -11   5  11       55.06       61.44      8.51 o 
 -10   5  11       25.07       26.63      7.66 o 
  -9   5  11       33.21       45.49      7.46 o 
  -8   5  11      265.37      252.82     10.34 o 
  -7   5  11      368.15      383.96      9.44 o 
  -6   5  11      171.24      171.10      9.10 o 
  -5   5  11       23.11       32.36      7.28 o 
  -4   5  11      724.58      756.31     21.73 o 
  -3   5  11      593.64      599.93     11.31 o 
  -2   5  11      751.01      778.48     37.90 o 
  -1   5  11        0.04        8.25      7.72 o 
   0   5  11      455.61      429.16     21.81 o 
   1   5  11        7.55        9.41      8.46 o 
   2   5  11        5.66        9.97      8.74 o 
   3   5  11        3.14       13.11     11.13 o 
 -11   6  11        3.57        3.80      8.90 o 
 -10   6  11       24.88       21.92      8.98 o 
  -9   6  11      130.48      105.01     10.94 o 
  -8   6  11       14.87       10.81      8.47 o 
  -7   6  11       36.23       28.01      8.57 o 
  -6   6  11        5.70       11.09      7.90 o 
  -5   6  11     1289.17     1310.69     20.11 o 
  -4   6  11     1466.87     1582.24     16.37 o 
  -3   6  11       89.14       74.72      8.00 o 
  -2   6  11        7.55       14.60     10.48 o 
  -1   6  11        2.27        7.47      8.61 o 
   0   6  11        0.01        5.44      9.16 o 
   1   6  11        9.67       11.45      9.41 o 
   2   6  11       26.47       24.93      9.84 o 
 -11   7  11        1.03        0.43      9.20 o 
 -10   7  11      148.15      152.20     13.77 o 
  -9   7  11       40.98       34.16      9.64 o 
  -8   7  11        0.71       -2.42      8.87 o 
  -7   7  11      197.86      180.58      9.78 o 
  -6   7  11       91.34       94.13      9.61 o 
  -5   7  11       12.48       11.22      8.94 o 
  -4   7  11      157.27      126.50      9.88 o 
  -3   7  11       29.50       24.44      9.28 o 
  -2   7  11       12.99       10.09      9.61 o 
  -1   7  11       30.25       31.15      9.10 o 
   0   7  11       82.90       63.75      9.34 o 
   1   7  11       61.72       77.42     10.20 o 
 -10   8  11       10.32       13.36     10.99 o 
  -9   8  11       70.92       64.85     10.91 o 
  -8   8  11      184.50      197.77     11.86 o 
  -7   8  11       41.59       26.31     10.94 o 
  -6   8  11       21.80       34.05     12.05 o 
  -5   8  11        4.29        4.20      9.50 o 
  -4   8  11       17.37       20.18      9.59 o 
  -3   8  11        0.00       -1.74     10.50 o 
  -2   8  11       54.82       50.74     11.34 o 
  -1   8  11        0.11        4.31      9.83 o 
   0   8  11        2.88        6.70     10.72 o 
  -9   9  11        7.71        6.85     12.70 o 
  -8   9  11       30.20       20.65     12.43 o 
  -7   9  11       55.87       51.49     11.89 o 
  -6   9  11        4.74       -1.34     10.15 o 
  -5   9  11      116.45      113.48     10.07 o 
  -4   9  11      142.16      152.52     12.88 o 
  -3   9  11        0.86       11.50     12.68 o 
  -2   9  11       19.41       38.17     12.03 o 
  -7  10  11       16.89       11.43     14.15 o 
  -6  10  11       13.79        5.93     13.17 o 
  -5  10  11       28.75       25.28     13.43 o 
   1 -11  12       11.65       22.38      8.78 o 
   2 -11  12        5.19       19.77     12.38 o 
  -2 -10  12        9.63       14.65      7.93 o 
  -1 -10  12       85.65       84.06      8.40 o 
   0 -10  12       34.72       40.03      7.75 o 
   1 -10  12        3.00        3.76      7.03 o 
   2 -10  12        4.89        5.43      6.92 o 
   3 -10  12       34.21       39.21      7.15 o 
   4 -10  12       27.52       23.09      6.87 o 
   5 -10  12       58.21       70.62      8.51 o 
  -4  -9  12        8.02        5.11      7.79 o 
  -3  -9  12       15.34       23.41      8.00 o 
  -2  -9  12      115.94      112.97      8.32 o 
  -1  -9  12        4.00        2.64      7.50 o 
   0  -9  12        8.94       10.51      6.53 o 
   1  -9  12        1.76        6.16      6.67 o 
   2  -9  12      290.89      267.44      8.81 o 
   3  -9  12      162.05      158.02      7.25 o 
   4  -9  12        5.40       11.43      7.35 o 
   5  -9  12       39.76       44.88      7.03 o 
   6  -9  12        0.91        6.93      7.52 o 
  -5  -8  12       32.34       39.66      8.85 o 
  -4  -8  12      112.50      105.92      8.19 o 
  -3  -8  12        8.30       18.87      7.16 o 
  -2  -8  12        7.08       12.62      6.98 o 
  -1  -8  12      103.68      111.16      7.98 o 
   0  -8  12       74.82       76.17      7.16 o 
   1  -8  12       37.00       45.72      6.65 o 
   2  -8  12       49.54       57.68      6.39 o 
   3  -8  12        0.02        4.85      6.51 o 
   4  -8  12        0.63       -3.14      6.01 o 
   5  -8  12        1.63        0.61      6.86 o 
   6  -8  12       85.04       92.79      7.60 o 
   7  -8  12       57.85       43.35     11.43 o 
  -7  -7  12        0.35       26.74     17.38 o 
  -6  -7  12        7.21       12.23      7.57 o 
  -5  -7  12        1.77        4.04      7.82 o 
  -4  -7  12       40.18       35.11      7.17 o 
  -3  -7  12       63.29       69.08      7.16 o 
  -2  -7  12      138.64      142.71      7.29 o 
  -1  -7  12       14.62       22.03      7.10 o 
   0  -7  12        0.31        4.34      6.80 o 
   1  -7  12       42.20       39.59      5.91 o 
   2  -7  12       75.60       70.06      6.68 o 
   3  -7  12        0.07       -1.34      5.75 o 
   4  -7  12        0.75        2.26      6.07 o 
   5  -7  12       74.38       76.08      6.75 o 
   6  -7  12       30.00       25.52      7.66 o 
   7  -7  12      216.93      218.45     13.61 o 
  -7  -6  12       37.39       46.62      8.05 o 
  -6  -6  12        0.15        5.15      7.09 o 
  -5  -6  12      234.43      210.12     14.19 o 
  -4  -6  12        9.08       15.31      6.58 o 
  -3  -6  12        0.66        4.30      6.34 o 
  -2  -6  12       26.60       28.25      6.81 o 
  -1  -6  12      217.21      209.02      8.29 o 
   0  -6  12     7236.62     6931.78    174.51 o 
   1  -6  12       33.03       37.51      5.83 o 
   2  -6  12        2.44        5.29      5.70 o 
   3  -6  12       16.07        9.41      5.79 o 
   4  -6  12       32.96       37.40      6.19 o 
   5  -6  12       50.67       41.32      7.54 o 
   6  -6  12        2.44       -4.15      7.82 o 
   7  -6  12       80.61       83.48      8.99 o 
  -8  -5  12        8.09        5.71      7.35 o 
  -7  -5  12      312.29      263.92      8.52 o 
  -6  -5  12        2.86       16.31      6.66 o 
  -5  -5  12       79.11       72.22      7.47 o 
  -4  -5  12       48.44       62.15      6.88 o 
  -3  -5  12       85.85       88.72      7.76 o 
  -2  -5  12     6584.96     6606.05     42.64 o 
  -1  -5  12       99.47       91.51      7.51 o 
   0  -5  12       10.76       14.47      6.32 o 
   1  -5  12       44.77       52.84      8.53 o 
   2  -5  12       40.12       53.74      5.88 o 
   3  -5  12      115.05      108.07      6.20 o 
   4  -5  12       22.19       35.90      6.66 o 
   5  -5  12       18.26       18.25      7.44 o 
   6  -5  12        5.88       14.50      7.46 o 
   7  -5  12      146.23      141.48      9.85 o 
  -9  -4  12        7.88        2.07      8.05 o 
  -8  -4  12       24.91       22.32      7.68 o 
  -7  -4  12       26.14       27.20      6.85 o 
  -6  -4  12       21.48       17.42      6.23 o 
  -5  -4  12       58.89       62.61      7.50 o 
  -4  -4  12      159.66      164.27      7.18 o 
  -3  -4  12      176.75      183.89      7.64 o 
  -2  -4  12       56.80       59.67      6.71 o 
  -1  -4  12       43.84       49.52      9.80 o 
   0  -4  12       37.72       41.25      7.08 o 
   1  -4  12       55.89       50.91      5.49 o 
   2  -4  12      443.11      475.96     11.29 o 
   3  -4  12       41.19       40.84      6.18 o 
   4  -4  12      101.06       90.09      7.32 o 
   5  -4  12        0.00       -0.72      6.84 o 
   6  -4  12        0.06        9.17      8.20 o 
   7  -4  12        5.90       17.97      8.67 o 
 -10  -3  12        1.11        3.88      9.48 o 
  -9  -3  12       29.88       30.24      8.66 o 
  -8  -3  12       81.79       92.97      8.17 o 
  -7  -3  12       38.24       27.98      7.06 o 
  -6  -3  12       12.52       12.49      6.31 o 
  -5  -3  12       54.35       47.27      8.06 o 
  -4  -3  12        7.37       17.19      6.47 o 
  -3  -3  12      200.98      214.56      7.36 o 
  -2  -3  12      234.75      207.06     13.72 o 
  -1  -3  12       55.66       58.71      9.20 o 
   0  -3  12       33.34       31.29      6.13 o 
   1  -3  12      291.55      268.41      7.48 o 
   2  -3  12      390.76      395.15     14.05 o 
   3  -3  12      193.34      160.27      7.27 o 
   4  -3  12        3.47       11.47      6.77 o 
   5  -3  12       19.67       20.19      7.52 o 
   6  -3  12       26.73       35.25      8.50 o 
   7  -3  12        0.80       -3.41      7.79 o 
 -10  -2  12       80.83       90.53     10.02 o 
  -9  -2  12      158.66      168.27     11.18 o 
  -8  -2  12       44.79       53.04      7.63 o 
  -7  -2  12      220.79      223.69      8.64 o 
  -6  -2  12       15.74       13.74      6.94 o 
  -5  -2  12        2.68        5.51      7.49 o 
  -4  -2  12      431.99      422.63      8.55 o 
  -3  -2  12       27.15       30.41      6.21 o 
  -2  -2  12        1.68        2.33      5.93 o 
  -1  -2  12       85.50       88.38      8.37 o 
   0  -2  12       49.40       40.59      6.52 o 
   1  -2  12        0.45        1.56      6.05 o 
   2  -2  12      125.51      147.63      7.48 o 
   3  -2  12       27.34       21.93      6.54 o 
   4  -2  12       41.24       37.00      6.84 o 
   5  -2  12       26.58       28.68      7.79 o 
   6  -2  12       20.28       24.62      7.03 o 
   7  -2  12       68.56       61.88      7.81 o 
 -11  -1  12       71.37       65.53     12.12 o 
 -10  -1  12      166.67      160.61     11.24 o 
  -9  -1  12       12.58       19.44      8.07 o 
  -8  -1  12      219.20      214.49      8.18 o 
  -7  -1  12       10.37       12.85      6.58 o 
  -6  -1  12        8.86       13.69      6.14 o 
  -5  -1  12       67.35       76.55      7.17 o 
  -4  -1  12       30.35       38.04      6.38 o 
  -3  -1  12       12.84       15.17      6.13 o 
  -2  -1  12      100.83       94.82      7.26 o 
  -1  -1  12       19.65       24.42      7.82 o 
   0  -1  12      251.00      270.34      7.83 o 
   1  -1  12      291.70      309.26      8.43 o 
   2  -1  12       14.41       23.86      6.48 o 
   3  -1  12      153.31      161.08      7.93 o 
   4  -1  12       34.13       34.32      6.20 o 
   5  -1  12      781.54      788.67     12.38 o 
   6  -1  12      156.04      139.75      7.91 o 
   7  -1  12        7.95       11.33      9.72 o 
 -11   0  12        1.12       10.36      9.49 o 
 -10   0  12       70.90       58.38      9.35 o 
  -9   0  12      521.09      514.52     10.72 o 
  -8   0  12      950.11     1006.78     18.27 o 
  -7   0  12       10.13        5.14      7.50 o 
  -6   0  12      101.92       91.17      7.28 o 
  -5   0  12       96.49      102.45      7.25 o 
  -4   0  12       54.05       60.46      6.86 o 
  -3   0  12        1.58       14.78      6.20 o 
  -2   0  12      288.05      309.66     24.19 o 
  -1   0  12      358.03      379.14     18.83 o 
   0   0  12      169.02      182.35      7.33 o 
   1   0  12       45.25       56.35      6.35 o 
   2   0  12       31.69       35.44      5.80 o 
   3   0  12      119.97      120.97      6.29 o 
   4   0  12       59.47       63.30      6.78 o 
   5   0  12      276.61      276.74      7.96 o 
   6   0  12       29.51       35.50      7.58 o 
 -11   1  12       54.48       54.32      8.37 o 
 -10   1  12     1191.02     1124.43     11.97 o 
  -9   1  12       49.05       52.17      8.74 o 
  -8   1  12       69.05       78.73      7.97 o 
  -7   1  12       48.00       47.71      7.49 o 
  -6   1  12        1.10       -0.04      8.22 o 
  -5   1  12        1.29        4.05      6.82 o 
  -4   1  12       50.13       70.25     10.59 o 
  -3   1  12      448.84      468.84     17.39 o 
  -2   1  12      357.01      381.11     10.17 o 
  -1   1  12        0.36        2.39      5.54 o 
   0   1  12        7.84       16.18      6.05 o 
   1   1  12        1.22       10.69      6.10 o 
   2   1  12        0.01        5.73      5.58 o 
   3   1  12      343.98      349.29     12.37 o 
   4   1  12       80.75       72.12      6.81 o 
   5   1  12       33.14       38.31      7.28 o 
   6   1  12        7.76       13.66      7.61 o 
 -11   2  12      157.63      146.28      8.79 o 
 -10   2  12       12.37       12.62      7.32 o 
  -9   2  12       25.03       18.57      7.26 o 
  -8   2  12        9.58       16.10      6.30 o 
  -7   2  12        2.61        1.75      5.76 o 
  -6   2  12        6.51        7.36      5.72 o 
  -5   2  12      107.64      115.60      6.59 o 
  -4   2  12       45.51       47.20      5.81 o 
  -3   2  12      164.04      169.00      6.47 o 
  -2   2  12       13.40        3.75      6.65 o 
  -1   2  12        1.88        8.97      6.01 o 
   0   2  12       61.99       60.98      7.87 o 
   1   2  12      175.27      192.10     12.32 o 
   2   2  12      351.03      325.30      8.21 o 
   3   2  12       86.44       89.54      7.32 o 
   4   2  12        6.91        9.25      6.45 o 
   5   2  12       69.63       55.25      7.48 o 
 -12   3  12        3.78       23.78     17.67 o 
 -11   3  12       14.35       17.83      7.36 o 
 -10   3  12        2.48       -2.83      7.08 o 
  -9   3  12       51.32       56.71      7.32 o 
  -8   3  12       21.23       16.71      6.90 o 
  -7   3  12        9.47        5.09      7.00 o 
  -6   3  12      217.75      222.73      7.44 o 
  -5   3  12      119.05      135.92      6.75 o 
  -4   3  12      242.95      244.48      8.22 o 
  -3   3  12       64.55       64.03      7.15 o 
  -2   3  12        3.84        9.66      8.15 o 
  -1   3  12      165.87      168.75      8.81 o 
   0   3  12        0.93        0.18      7.48 o 
   1   3  12       87.99       92.77      8.47 o 
   2   3  12      245.41      232.41      9.03 o 
   3   3  12       38.57       42.67      7.54 o 
   4   3  12        2.69        7.35      7.79 o 
 -11   4  12       86.22       76.73      7.99 o 
 -10   4  12       20.00       16.39      7.67 o 
  -9   4  12        7.61       13.81      7.67 o 
  -8   4  12      263.90      275.32      8.92 o 
  -7   4  12      197.68      204.02      8.25 o 
  -6   4  12       32.89       40.69      6.59 o 
  -5   4  12      791.17      794.34     14.35 o 
  -4   4  12       23.05       24.21      7.04 o 
  -3   4  12        2.16       11.57      7.36 o 
  -2   4  12       49.00       60.09      8.18 o 
  -1   4  12        9.51        7.97      7.80 o 
   0   4  12       37.56       34.92      8.09 o 
   1   4  12      100.52       84.92      8.76 o 
   2   4  12       23.70       19.04      8.87 o 
   3   4  12        1.10       -0.55      7.21 o 
   4   4  12        0.17       -0.69      9.19 o 
 -11   5  12       42.27       29.96      8.55 o 
 -10   5  12        5.78        7.48      8.61 o 
  -9   5  12        2.01       -0.34      8.86 o 
  -8   5  12      282.46      269.95      9.24 o 
  -7   5  12     1804.76     1833.37     22.62 o 
  -6   5  12       79.46       86.36      8.06 o 
  -5   5  12       41.49       44.97      7.84 o 
  -4   5  12        1.28       -0.56      7.76 o 
  -3   5  12      922.92      893.60     12.53 o 
  -2   5  12       18.09       12.53      9.48 o 
  -1   5  12      328.64      298.70     18.06 o 
   0   5  12       97.66      100.78      9.11 o 
   1   5  12      139.25      146.20     10.06 o 
   2   5  12       30.15       35.30      9.58 o 
   3   5  12        0.07       -0.52      8.88 o 
 -11   6  12       37.01       31.31      8.93 o 
 -10   6  12      118.19      123.40     11.02 o 
  -9   6  12      122.12      110.15      9.87 o 
  -8   6  12       53.01       55.09      8.09 o 
  -7   6  12        0.11        2.05      8.00 o 
  -6   6  12       80.28       88.33      9.23 o 
  -5   6  12       71.44       78.88      8.43 o 
  -4   6  12        7.37        7.04      7.77 o 
  -3   6  12      544.60      497.57     12.81 o 
  -2   6  12        0.37       -1.95     10.57 o 
  -1   6  12       59.33       57.14      9.78 o 
   0   6  12        3.39        4.11      9.81 o 
   1   6  12       23.65       22.71      9.93 o 
   2   6  12        3.91        9.70      9.99 o 
 -10   7  12        8.56        7.54     10.94 o 
  -9   7  12       41.26       41.15      9.36 o 
  -8   7  12        0.41        0.13      8.97 o 
  -7   7  12        9.70       13.51      9.49 o 
  -6   7  12        4.86        4.90      8.62 o 
  -5   7  12       17.46       21.44      9.30 o 
  -4   7  12        5.68        7.45      8.84 o 
  -3   7  12       83.94       71.61     10.54 o 
  -2   7  12        8.26       13.78     12.46 o 
  -1   7  12        9.76       15.84     10.48 o 
   0   7  12       15.39       11.59     10.40 o 
 -10   8  12        6.04        6.62     11.78 o 
  -9   8  12       60.82       56.32     11.44 o 
  -8   8  12        3.02        3.32     11.17 o 
  -7   8  12       25.50       28.00     10.21 o 
  -6   8  12        2.68        3.44     12.39 o 
  -5   8  12       42.90       49.84     12.49 o 
  -4   8  12        9.87       16.54     12.33 o 
  -3   8  12       27.42       28.03     12.55 o 
  -2   8  12       12.64       18.77     10.49 o 
  -1   8  12        9.69        8.82     10.84 o 
  -8   9  12       19.98       18.22     12.99 o 
  -7   9  12      281.83      322.47     15.25 o 
  -6   9  12       17.90       17.04     13.15 o 
  -5   9  12        1.31      -15.57     15.57 o 
  -4   9  12        2.12       19.05     13.46 o 
  -3   9  12        3.83       16.52     20.05 o 
  -1 -10  13       10.02       11.73      7.10 o 
   0 -10  13        0.15       -0.37      7.37 o 
   1 -10  13       12.49       17.46      7.44 o 
   2 -10  13        3.39       13.44      6.92 o 
   3 -10  13        9.81       18.98      7.30 o 
   4 -10  13       22.34       26.41      7.47 o 
  -3  -9  13       56.69       58.41      8.40 o 
  -2  -9  13        4.07        2.83      7.69 o 
  -1  -9  13        8.09       13.15      7.62 o 
   0  -9  13        7.65       10.78      6.97 o 
   1  -9  13        0.28        8.89      6.83 o 
   2  -9  13       25.13       30.93      6.81 o 
   3  -9  13      130.94      131.16      7.82 o 
   4  -9  13       13.12        7.53      7.80 o 
   5  -9  13       16.66       25.25      7.23 o 
  -5  -8  13       12.31       13.26      7.70 o 
  -4  -8  13       15.29       22.72      8.13 o 
  -3  -8  13       33.74       31.20      7.82 o 
  -2  -8  13        7.67        9.70      7.31 o 
  -1  -8  13        2.89        4.51      6.96 o 
   0  -8  13       21.15       18.91      6.74 o 
   1  -8  13       56.96       55.49      6.44 o 
   2  -8  13        0.04        1.94      6.44 o 
   3  -8  13        6.50       13.53      7.00 o 
   4  -8  13       23.63       17.20      6.73 o 
   5  -8  13       18.62        9.56      7.11 o 
   6  -8  13       71.77       77.73      9.26 o 
  -6  -7  13        0.23        5.24      8.35 o 
  -5  -7  13       64.57       58.55      7.77 o 
  -4  -7  13        8.90        9.56      7.36 o 
  -3  -7  13        4.80        7.55      7.08 o 
  -2  -7  13        0.36        5.60      7.45 o 
  -1  -7  13      188.38      180.68      7.87 o 
   0  -7  13       29.04       18.36      6.95 o 
   1  -7  13       38.62       36.59      6.20 o 
   2  -7  13       20.64       28.50      7.19 o 
   3  -7  13       30.03       23.61      6.48 o 
   4  -7  13       44.97       52.92      6.74 o 
   5  -7  13       51.54       58.82      8.08 o 
   6  -7  13       73.09       82.03      9.00 o 
  -7  -6  13       23.86       24.34      7.84 o 
  -6  -6  13        5.25       14.87      8.47 o 
  -5  -6  13        2.46        5.23      6.76 o 
  -4  -6  13        0.11       -0.52      6.68 o 
  -3  -6  13       13.57       13.53      6.91 o 
  -2  -6  13       28.37       33.00      7.12 o 
  -1  -6  13       20.79       16.07      7.16 o 
   0  -6  13       14.30        5.56      7.13 o 
   1  -6  13      340.24      351.56      8.99 o 
   2  -6  13       16.44       16.03      5.90 o 
   3  -6  13       20.84       17.53      5.90 o 
   4  -6  13       12.28       15.26      7.45 o 
   5  -6  13       44.43       37.70      7.71 o 
   6  -6  13      126.52      145.03      8.91 o 
  -8  -5  13       32.40       33.53      7.61 o 
  -7  -5  13        0.03       -7.45      7.45 o 
  -6  -5  13       22.96       30.30      6.79 o 
  -5  -5  13      108.40      102.51      6.94 o 
  -4  -5  13       35.28       46.78      6.48 o 
  -3  -5  13       35.41       34.93      6.92 o 
  -2  -5  13      672.22      715.96     21.93 o 
  -1  -5  13     2371.17     2253.55     58.81 o 
   0  -5  13       72.30       73.17      8.71 o 
   1  -5  13        0.78        8.23      6.31 o 
   2  -5  13       24.82       22.17      5.47 o 
   3  -5  13      193.58      191.74     13.46 o 
   4  -5  13        6.23        6.81      7.19 o 
   5  -5  13       50.65       44.95      7.80 o 
   6  -5  13       14.65       25.48      9.00 o 
   7  -5  13        5.59        8.12     15.57 o 
  -9  -4  13       38.52       36.85      9.09 o 
  -8  -4  13       42.80       52.73      8.76 o 
  -7  -4  13        0.13        5.50      8.01 o 
  -6  -4  13        0.06        2.84      6.64 o 
  -5  -4  13        5.48        7.99      6.54 o 
  -4  -4  13      118.20      115.31      7.03 o 
  -3  -4  13       37.53       31.77      6.68 o 
  -2  -4  13      389.04      362.84      8.29 o 
  -1  -4  13        1.17       -4.72      6.01 o 
   0  -4  13        0.03        2.87      7.31 o 
   1  -4  13       65.27       66.85      5.62 o 
   2  -4  13       37.53       43.40      6.56 o 
   3  -4  13      475.87      429.13      9.40 o 
   4  -4  13        0.01        0.76      6.82 o 
   5  -4  13        7.36        6.31      7.94 o 
   6  -4  13       13.28       18.92      8.89 o 
   7  -4  13        3.70        2.46     10.57 o 
  -9  -3  13      107.83      106.80      9.27 o 
  -8  -3  13       25.48       19.63      8.23 o 
  -7  -3  13        3.36       13.04      6.99 o 
  -6  -3  13        9.03       15.87      6.26 o 
  -5  -3  13       16.55       13.98      6.61 o 
  -4  -3  13        0.11        5.19      6.50 o 
  -3  -3  13       21.25       31.66      6.61 o 
  -2  -3  13       87.63      108.26      7.22 o 
  -1  -3  13      496.46      476.65      9.58 o 
   0  -3  13       94.61       77.63      6.76 o 
   1  -3  13      161.28      177.64      8.25 o 
   2  -3  13       68.69       70.13      6.60 o 
   3  -3  13        0.40        0.35      6.23 o 
   4  -3  13        6.93        2.19      7.69 o 
   5  -3  13        1.63        5.48      7.92 o 
   6  -3  13       29.65       39.29      9.28 o 
 -10  -2  13      158.42      152.21     10.66 o 
  -9  -2  13       79.31       82.67      9.13 o 
  -8  -2  13       51.74       72.85      8.63 o 
  -7  -2  13      122.63      126.28      7.85 o 
  -6  -2  13       47.33       58.53      8.32 o 
  -5  -2  13        0.00        1.06      6.43 o 
  -4  -2  13      325.13      332.58     10.77 o 
  -3  -2  13       59.45       55.39      6.51 o 
  -2  -2  13      108.93       99.61      7.50 o 
  -1  -2  13        0.77       10.17      8.20 o 
   0  -2  13       85.14       84.38      7.23 o 
   1  -2  13       18.22       17.69      6.43 o 
   2  -2  13      678.60      691.57     19.41 o 
   3  -2  13       37.07       42.97      7.19 o 
   4  -2  13       43.77       44.98      7.35 o 
   5  -2  13       71.41       65.78      7.67 o 
   6  -2  13      202.72      198.03      8.09 o 
 -10  -1  13      258.29      242.83     12.31 o 
  -9  -1  13        7.20        8.07      9.38 o 
  -8  -1  13       47.90       52.07      8.07 o 
  -7  -1  13      184.88      202.10      8.73 o 
  -6  -1  13      106.98      106.97      9.24 o 
  -5  -1  13      374.25      433.38     21.32 o 
  -4  -1  13      153.59      147.81      8.01 o 
  -3  -1  13       69.86       70.68      7.20 o 
  -2  -1  13       12.19       21.15      6.95 o 
  -1  -1  13        0.15       -1.93      8.58 o 
   0  -1  13     1718.30     1679.31     32.06 o 
   1  -1  13       69.54       73.70      7.37 o 
   2  -1  13       34.04       43.50      7.09 o 
   3  -1  13        2.09        6.85      6.78 o 
   4  -1  13       13.59       14.82      6.57 o 
   5  -1  13        6.89        8.59      6.77 o 
   6  -1  13        1.18       -2.41      7.40 o 
 -11   0  13        1.13        9.57      9.59 o 
 -10   0  13       21.74       22.54      9.81 o 
  -9   0  13      409.54      433.76     10.74 o 
  -8   0  13       25.85       29.71      7.77 o 
  -7   0  13      150.79      161.41      8.18 o 
  -6   0  13      132.78      147.80      8.19 o 
  -5   0  13      187.00      186.41      8.04 o 
  -4   0  13      155.65      167.02      8.47 o 
  -3   0  13      272.59      280.26      8.70 o 
  -2   0  13     1176.76     1207.04     48.85 o 
  -1   0  13        0.72        1.81      6.29 o 
   0   0  13       82.01       92.52      6.92 o 
   1   0  13        2.83        8.65      6.48 o 
   2   0  13       93.80       89.91      6.26 o 
   3   0  13       40.23       36.27      6.40 o 
   4   0  13        1.21       -1.93      6.67 o 
   5   0  13        5.12       10.03      7.07 o 
 -11   1  13       62.84       64.62      8.64 o 
 -10   1  13      115.26      113.38      8.26 o 
  -9   1  13       82.39       81.04      7.64 o 
  -8   1  13      117.33      116.37      8.09 o 
  -7   1  13      218.90      210.84     10.66 o 
  -6   1  13      110.92      118.16      7.70 o 
  -5   1  13        0.49       -2.92      6.98 o 
  -4   1  13      152.72      153.42      7.46 o 
  -3   1  13       99.49       90.99      7.01 o 
  -2   1  13       63.28       68.38      6.77 o 
  -1   1  13        4.31        6.26      6.04 o 
   0   1  13        0.02        1.74      6.47 o 
   1   1  13       32.29       30.48      6.19 o 
   2   1  13      856.15      893.97     17.55 o 
   3   1  13      527.22      519.39      8.64 o 
   4   1  13        4.57        9.79      6.92 o 
   5   1  13        0.10       -1.54      7.61 o 
 -11   2  13        4.34       -0.39      7.91 o 
 -10   2  13       11.11       15.68      7.77 o 
  -9   2  13       49.17       40.36      7.54 o 
  -8   2  13        1.94        4.52      6.46 o 
  -7   2  13       17.04       17.66      6.26 o 
  -6   2  13        1.52        9.73      6.09 o 
  -5   2  13      234.85      241.14      7.50 o 
  -4   2  13        0.28        2.43      5.37 o 
  -3   2  13        3.12        2.34      5.95 o 
  -2   2  13        0.95        2.42      6.72 o 
  -1   2  13        9.77       14.26      6.34 o 
   0   2  13      306.87      316.00      9.35 o 
   1   2  13       10.05       19.64      6.91 o 
   2   2  13      389.77      412.80      7.87 o 
   3   2  13       16.29       26.40      6.69 o 
   4   2  13       21.08       18.30      7.22 o 
 -11   3  13       12.64       15.24      7.99 o 
 -10   3  13       87.53       98.21      8.33 o 
  -9   3  13        4.49       -0.76      7.54 o 
  -8   3  13       71.60       68.69      8.28 o 
  -7   3  13       22.36       28.67      6.34 o 
  -6   3  13      487.69      509.85     11.49 o 
  -5   3  13      129.15      129.23      7.45 o 
  -4   3  13      202.19      202.26      7.22 o 
  -3   3  13      191.97      199.74      7.39 o 
  -2   3  13        2.52        4.43      8.49 o 
  -1   3  13        3.88        8.02      7.35 o 
   0   3  13      171.17      170.81     10.33 o 
   1   3  13       55.69       58.40      8.78 o 
   2   3  13       83.34       74.61      7.57 o 
   3   3  13        3.71        9.27      8.01 o 
   4   3  13       34.94       39.20      8.96 o 
 -11   4  13       19.62       19.24      8.83 o 
 -10   4  13        1.71       -3.85      8.01 o 
  -9   4  13       12.58        9.57      8.56 o 
  -8   4  13        0.00        7.34      7.01 o 
  -7   4  13      262.80      257.72      8.52 o 
  -6   4  13      604.70      595.06     10.46 o 
  -5   4  13        4.44       10.08      6.14 o 
  -4   4  13      294.74      297.82      8.99 o 
  -3   4  13       11.78       14.16      7.51 o 
  -2   4  13        2.91        3.60      8.98 o 
  -1   4  13        3.64        0.56      7.82 o 
   0   4  13       99.99       88.62      8.81 o 
   1   4  13        5.09       13.48      8.73 o 
   2   4  13        7.94        6.97      8.99 o 
   3   4  13       37.29       45.35      8.10 o 
 -11   5  13       63.21       68.88      8.93 o 
 -10   5  13        0.00        1.60      9.94 o 
  -9   5  13       86.62       87.38      8.51 o 
  -8   5  13        0.37        3.10      8.06 o 
  -7   5  13      302.40      307.30      9.33 o 
  -6   5  13        0.07        3.31      6.96 o 
  -5   5  13      245.83      260.00      9.09 o 
  -4   5  13        2.37        9.97      8.03 o 
  -3   5  13       27.91       35.28      7.88 o 
  -2   5  13        0.74       13.85     10.19 o 
  -1   5  13        9.97        6.73      8.77 o 
   0   5  13      325.05      278.33     14.20 o 
   1   5  13       24.62       23.92      9.38 o 
   2   5  13        5.83       10.28      9.58 o 
 -11   6  13        0.86       28.65     16.62 o 
 -10   6  13        7.14       14.21      9.19 o 
  -9   6  13       87.64       67.91      9.57 o 
  -8   6  13        3.32        5.04      8.37 o 
  -7   6  13       37.97       44.57      8.72 o 
  -6   6  13       32.76       29.82      8.54 o 
  -5   6  13      202.19      204.57      9.82 o 
  -4   6  13        4.63        9.84      8.01 o 
  -3   6  13       20.90       30.37      8.64 o 
  -2   6  13      287.25      253.04     13.04 o 
  -1   6  13        3.71       16.67      9.43 o 
   0   6  13       24.93       34.42     10.12 o 
   1   6  13        6.68        0.32     10.68 o 
 -10   7  13        0.01       -0.87     11.49 o 
  -9   7  13       88.00       83.01     10.18 o 
  -8   7  13       14.57       17.14     10.00 o 
  -7   7  13        9.48        7.38      9.30 o 
  -6   7  13        5.22       14.09      9.72 o 
  -5   7  13        2.29        7.73      9.91 o 
  -4   7  13       34.40       38.67      9.93 o 
  -3   7  13        0.32       -2.72     11.12 o 
  -2   7  13        2.32        5.72     12.99 o 
  -1   7  13        5.97        6.17     11.42 o 
  -9   8  13        0.14        8.93     15.28 o 
  -8   8  13       39.23       32.23     11.53 o 
  -7   8  13        5.22        8.86     10.32 o 
  -6   8  13        0.01        3.46     11.21 o 
  -5   8  13        8.12        8.13     10.42 o 
  -4   8  13       62.28       59.00     14.34 o 
  -3   8  13        9.09       22.40     12.92 o 
  -2   8  13       45.73       69.43     15.33 o 
   0 -10  14        0.42       -3.06     29.79 o 
   1 -10  14        9.81        5.98      9.62 o 
   2 -10  14        4.92        2.58     15.28 o 
  -3  -9  14        7.65       13.16      9.40 o 
  -2  -9  14       14.02       22.64      8.10 o 
  -1  -9  14        7.30        3.83      7.85 o 
   0  -9  14        7.35        6.40      7.30 o 
   1  -9  14        6.27       11.61      7.14 o 
   2  -9  14        3.03        0.31      7.44 o 
   3  -9  14        4.16       15.03      7.15 o 
   4  -9  14       19.90       25.25      9.45 o 
  -4  -8  14        0.30        5.70      8.09 o 
  -3  -8  14       18.98       30.68      7.98 o 
  -2  -8  14        8.98        5.50      7.81 o 
  -1  -8  14       36.15       29.34      8.03 o 
   0  -8  14       66.97       59.71      6.87 o 
   1  -8  14       50.93       46.82      6.74 o 
   2  -8  14       94.38      105.12      7.05 o 
   3  -8  14        0.89       -1.18      7.80 o 
   4  -8  14        0.58        5.02      7.48 o 
   5  -8  14       20.58        9.36      7.66 o 
  -6  -7  14       20.58       20.17      7.89 o 
  -5  -7  14       48.98       49.84      8.49 o 
  -4  -7  14      122.72      100.16      9.35 o 
  -3  -7  14       14.53       21.05      7.45 o 
  -2  -7  14        7.94        7.28      9.09 o 
  -1  -7  14       13.37       24.17      7.41 o 
   0  -7  14      851.56      788.44     11.57 o 
   1  -7  14       11.96        9.22      8.13 o 
   2  -7  14        3.12       14.58      7.14 o 
   3  -7  14       14.77       23.84      6.87 o 
   4  -7  14       52.59       57.09      7.51 o 
   5  -7  14       11.29        6.40      8.34 o 
  -7  -6  14        7.23        4.29      9.06 o 
  -6  -6  14       53.20       39.81      8.33 o 
  -5  -6  14       13.83       17.42      6.91 o 
  -4  -6  14       21.98       21.46      6.95 o 
  -3  -6  14        0.10        0.04      7.38 o 
  -2  -6  14        2.91        2.58      7.65 o 
  -1  -6  14        0.12        0.10      6.59 o 
   0  -6  14        2.81       -6.62      6.62 o 
   1  -6  14        5.22       12.06      5.90 o 
   2  -6  14       92.71      101.51      6.70 o 
   3  -6  14       20.17       16.51      6.49 o 
   4  -6  14       98.43       87.34      7.72 o 
   5  -6  14       24.48       31.59      8.06 o 
   6  -6  14        2.40       -0.73      8.74 o 
  -8  -5  14       37.63       41.32      9.18 o 
  -7  -5  14      128.58      119.81      8.73 o 
  -6  -5  14       51.02       57.76      8.81 o 
  -5  -5  14       22.16       29.06      7.49 o 
  -4  -5  14        7.75        7.30      7.03 o 
  -3  -5  14       18.52       16.77      6.63 o 
  -2  -5  14       61.03       76.43      6.88 o 
  -1  -5  14      124.85      128.12     11.86 o 
   0  -5  14        5.44        5.25      7.32 o 
   1  -5  14        4.14       13.86      6.43 o 
   2  -5  14        1.01       -3.57      5.73 o 
   3  -5  14       26.31       28.78      8.15 o 
   4  -5  14      146.85      144.58      8.13 o 
   5  -5  14       68.57       75.11      8.21 o 
   6  -5  14        0.24        4.14      9.26 o 
  -8  -4  14        1.37        7.94      8.15 o 
  -7  -4  14        5.53        8.89      7.86 o 
  -6  -4  14       55.36       59.05      9.36 o 
  -5  -4  14       58.74       61.47      7.01 o 
  -4  -4  14       63.53       61.20      6.67 o 
  -3  -4  14       21.61       26.25      6.43 o 
  -2  -4  14       17.59       15.93      6.28 o 
  -1  -4  14        0.33       -6.01      6.20 o 
   0  -4  14       40.85       41.43      5.94 o 
   1  -4  14        2.22        7.89      6.03 o 
   2  -4  14        2.40        9.31      6.27 o 
   3  -4  14        4.03        4.64      6.74 o 
   4  -4  14       20.77       29.59      7.07 o 
   5  -4  14       52.97       70.93      8.59 o 
   6  -4  14       64.01       61.21      9.24 o 
  -9  -3  14       53.05       51.56      9.99 o 
  -8  -3  14       76.57       80.51      8.48 o 
  -7  -3  14        5.66       12.86      7.53 o 
  -6  -3  14       44.74       53.52      9.14 o 
  -5  -3  14      278.07      282.00      8.26 o 
  -4  -3  14        1.60       -2.54      6.69 o 
  -3  -3  14      185.80      191.82      7.38 o 
  -2  -3  14      127.36      129.46      6.80 o 
  -1  -3  14        9.09       10.48      8.73 o 
   0  -3  14       79.15       69.15     12.56 o 
   1  -3  14       80.24       66.73      6.83 o 
   2  -3  14       18.06       18.63      6.70 o 
   3  -3  14       44.32       46.94      7.43 o 
   4  -3  14        1.91        8.78      7.93 o 
   5  -3  14      182.24      164.31     12.38 o 
   6  -3  14       87.56       82.75      9.76 o 
 -10  -2  14       50.24       41.64     16.33 o 
  -9  -2  14        0.29        0.96      8.80 o 
  -8  -2  14       16.57       15.64      8.33 o 
  -7  -2  14       15.02       11.22      9.23 o 
  -6  -2  14       88.47       84.61      7.38 o 
  -5  -2  14      173.69      164.90     10.99 o 
  -4  -2  14      232.04      253.47     10.90 o 
  -3  -2  14       13.66       24.30      7.42 o 
  -2  -2  14      124.29      124.45     10.20 o 
  -1  -2  14      114.74      104.73      7.82 o 
   0  -2  14       19.89       21.85      7.13 o 
   1  -2  14      109.54      102.09      7.56 o 
   2  -2  14        9.37       14.12      7.23 o 
   3  -2  14      137.00      128.92      9.04 o 
   4  -2  14        9.08       22.44      8.21 o 
   5  -2  14      226.03      207.24      8.57 o 
 -10  -1  14       27.21       25.06     11.18 o 
  -9  -1  14        4.22        4.62     10.10 o 
  -8  -1  14      139.43      130.14      9.13 o 
  -7  -1  14        0.79        7.76      8.62 o 
  -6  -1  14        0.57        4.47      7.33 o 
  -5  -1  14       10.27       14.00      7.95 o 
  -4  -1  14      743.87      741.93     25.54 o 
  -3  -1  14      194.13      198.86     26.45 o 
  -2  -1  14      138.74      138.42     11.19 o 
  -1  -1  14      203.46      204.34     10.45 o 
   0  -1  14      431.87      427.41     13.44 o 
   1  -1  14       17.76       26.75      7.26 o 
   2  -1  14       16.13       18.29      7.32 o 
   3  -1  14      249.00      279.82      9.28 o 
   4  -1  14       24.80       21.48      6.96 o 
   5  -1  14       25.10       25.11      7.38 o 
 -10   0  14       56.72       65.78     10.78 o 
  -9   0  14       68.99       64.55      9.01 o 
  -8   0  14       12.93       12.37      7.93 o 
  -7   0  14       18.54       18.28      9.68 o 
  -6   0  14      637.75      619.44     13.51 o 
  -5   0  14       26.77       26.23      7.20 o 
  -4   0  14       88.82       92.49      7.89 o 
  -3   0  14      327.23      303.91     10.67 o 
  -2   0  14      268.71      284.07      9.58 o 
  -1   0  14       90.14      106.28      7.58 o 
   0   0  14       45.43       51.62      7.30 o 
   1   0  14      108.00      121.87      7.77 o 
   2   0  14        6.47       18.51      6.25 o 
   3   0  14      283.02      276.62      7.98 o 
   4   0  14      110.25      113.45      7.45 o 
   5   0  14        6.10       16.38      7.35 o 
 -11   1  14        6.06        5.83     17.57 o 
 -10   1  14       35.86       32.13      8.64 o 
  -9   1  14       85.92       98.68      7.75 o 
  -8   1  14        1.80        7.82      7.21 o 
  -7   1  14        4.00       -2.06      7.73 o 
  -6   1  14       25.68       23.65      6.94 o 
  -5   1  14        0.79       -0.72      6.22 o 
  -4   1  14       60.13       60.88      7.50 o 
  -3   1  14        5.37       12.49      6.62 o 
  -2   1  14       39.93       41.77      6.43 o 
  -1   1  14       50.89       66.05      6.41 o 
   0   1  14        1.84       -1.57      8.59 o 
   1   1  14     1287.97     1371.17     26.99 o 
   2   1  14       18.99       21.54      6.91 o 
   3   1  14      379.09      378.33      8.91 o 
   4   1  14        0.08       -0.45      7.25 o 
 -11   2  14       15.18       26.43      9.21 o 
 -10   2  14        0.20       -1.78      8.27 o 
  -9   2  14       15.77       24.62      7.65 o 
  -8   2  14       37.61       38.36      7.76 o 
  -7   2  14       31.61       39.25      6.49 o 
  -6   2  14       11.30       16.08      5.95 o 
  -5   2  14      183.28      180.89      7.35 o 
  -4   2  14       14.01       16.75      6.19 o 
  -3   2  14        0.04        7.09      5.92 o 
  -2   2  14       17.77       14.01      7.37 o 
  -1   2  14      376.81      410.33      8.72 o 
   0   2  14      154.41      142.43      7.46 o 
   1   2  14     1244.16     1201.43     26.32 o 
   2   2  14       41.04       48.12      9.66 o 
   3   2  14       39.51       30.31      7.13 o 
   4   2  14        1.24        8.95      7.66 o 
 -11   3  14        2.84        8.01      8.74 o 
 -10   3  14       93.97       81.74      8.70 o 
  -9   3  14        0.36        3.23      8.86 o 
  -8   3  14      798.11      821.85     15.55 o 
  -7   3  14       84.18       94.47      6.55 o 
  -6   3  14        6.09       10.21      6.34 o 
  -5   3  14      299.48      305.01      7.96 o 
  -4   3  14      288.37      302.89      8.10 o 
  -3   3  14      417.91      437.09      8.83 o 
  -2   3  14        0.36       -2.92      7.79 o 
  -1   3  14       56.41       55.20      7.53 o 
   0   3  14       94.02       91.57      9.23 o 
   1   3  14      158.12      152.98      8.91 o 
   2   3  14       12.90       13.48      6.69 o 
   3   3  14       50.90       60.44      7.72 o 
 -11   4  14        0.01        0.29      9.99 o 
 -10   4  14      338.57      310.85     24.68 o 
  -9   4  14       15.27       16.12      7.68 o 
  -8   4  14       71.52       73.54      7.58 o 
  -7   4  14       34.92       42.20      7.54 o 
  -6   4  14      173.28      186.05      7.59 o 
  -5   4  14     1125.24     1207.31     16.79 o 
  -4   4  14      110.98      109.50      7.52 o 
  -3   4  14      331.56      332.33      9.88 o 
  -2   4  14       25.76       24.74     10.42 o 
  -1   4  14      668.83      690.04     17.48 o 
   0   4  14        3.79        4.08      8.74 o 
   1   4  14      166.43      173.05      9.78 o 
   2   4  14       39.08       30.69      8.71 o 
 -10   5  14       50.42       47.37      9.03 o 
  -9   5  14        5.76        9.36      7.52 o 
  -8   5  14        2.38        8.22      8.18 o 
  -7   5  14      209.39      216.29      8.76 o 
  -6   5  14        0.20        8.93      7.50 o 
  -5   5  14      852.07      817.98     24.32 o 
  -4   5  14       56.35       47.59      8.45 o 
  -3   5  14       31.74       26.61      8.39 o 
  -2   5  14        0.00       -3.42     11.81 o 
  -1   5  14       17.66       27.15      9.58 o 
   0   5  14        4.71       11.10      9.68 o 
   1   5  14       10.38       11.07      9.95 o 
 -10   6  14      230.69      207.83     10.45 o 
  -9   6  14        0.77       -0.92      8.90 o 
  -8   6  14       84.18       93.68      9.28 o 
  -7   6  14        0.04        1.17      8.33 o 
  -6   6  14        2.61        8.26      9.06 o 
  -5   6  14       42.79       49.96      8.70 o 
  -4   6  14        2.12        1.51      8.64 o 
  -3   6  14       13.75       13.11     10.06 o 
  -2   6  14       17.00       21.05     12.56 o 
  -1   6  14       41.45       35.51     11.12 o 
   0   6  14        4.30        3.62     10.05 o 
  -9   7  14        0.26        0.24      9.41 o 
  -8   7  14      115.52      124.00      9.99 o 
  -7   7  14       11.33       19.18      9.77 o 
  -6   7  14        2.32       11.87      9.97 o 
  -5   7  14       16.73       27.38     10.15 o 
  -4   7  14        0.06        7.87     10.08 o 
  -3   7  14       97.72       86.27     12.15 o 
  -2   7  14        0.45       -6.86     12.13 o 
  -7   8  14       27.94       40.92     11.99 o 
  -6   8  14        7.78       11.33     11.93 o 
  -5   8  14        3.13       10.63     11.62 o 
  -1  -9  15        2.27       -2.53      8.75 o 
   0  -9  15       57.12       53.81      8.06 o 
   1  -9  15       11.79       11.10      7.43 o 
   2  -9  15       16.90       20.43      7.69 o 
  -4  -8  15       10.20        9.81     11.17 o 
  -3  -8  15       18.37       24.26      8.21 o 
  -2  -8  15       39.23       42.09      8.61 o 
  -1  -8  15      359.45      273.98     11.94 o 
   0  -8  15        9.88       13.67      7.01 o 
   1  -8  15       14.12       13.66      6.83 o 
   2  -8  15       49.42       46.68      7.54 o 
   3  -8  15       31.10       20.29      8.10 o 
   4  -8  15       34.37       26.95      7.87 o 
  -5  -7  15       55.01       57.38      8.05 o 
  -4  -7  15       77.30       64.07      8.40 o 
  -3  -7  15        1.06        3.04      7.86 o 
  -2  -7  15        2.26        2.50      7.76 o 
  -1  -7  15        1.06       12.64      7.64 o 
   0  -7  15        4.90        6.87      6.78 o 
   1  -7  15      122.96      117.21      7.20 o 
   2  -7  15       91.07       91.44      7.40 o 
   3  -7  15      110.93      113.95      7.58 o 
   4  -7  15      148.57      145.60      8.95 o 
  -6  -6  15       17.91        9.79      8.43 o 
  -5  -6  15      205.60      191.93      8.92 o 
  -4  -6  15        7.44        7.73      7.63 o 
  -3  -6  15       13.18       25.08      7.34 o 
  -2  -6  15       26.84       45.26      7.16 o 
  -1  -6  15        4.69       -3.33      7.51 o 
   0  -6  15        4.54        1.84      7.08 o 
   1  -6  15       63.50       69.79      6.72 o 
   2  -6  15       77.40       82.45      7.86 o 
   3  -6  15      112.92      118.40      8.08 o 
   4  -6  15       21.34       26.16      8.22 o 
   5  -6  15        1.02       -5.72     10.11 o 
  -7  -5  15       49.48       51.88     10.34 o 
  -6  -5  15        1.85       -1.33      8.05 o 
  -5  -5  15        6.55        8.45      7.18 o 
  -4  -5  15      134.86      139.21      7.78 o 
  -3  -5  15       33.78       41.09      7.00 o 
  -2  -5  15       12.09       16.51      6.69 o 
  -1  -5  15        0.20       -0.33      8.71 o 
   0  -5  15        0.10        3.06      6.70 o 
   1  -5  15      141.05      146.31      7.55 o 
   2  -5  15        2.83        6.90      7.36 o 
   3  -5  15       12.55       21.14      7.59 o 
   4  -5  15       12.03       12.38      7.91 o 
   5  -5  15        0.95        4.89      8.38 o 
  -8  -4  15        1.51        3.30      8.57 o 
  -7  -4  15        9.00       10.05      9.38 o 
  -6  -4  15        4.51        2.92      7.71 o 
  -5  -4  15       89.73       85.75      7.32 o 
  -4  -4  15       20.43       16.09      6.67 o 
  -3  -4  15        0.11        2.54      6.61 o 
  -2  -4  15        9.58       10.48      6.24 o 
  -1  -4  15        6.90       20.53      6.47 o 
   0  -4  15       10.05       12.83      7.08 o 
   1  -4  15        9.60       10.74      6.85 o 
   2  -4  15        4.48       13.50      6.96 o 
   3  -4  15        1.59        7.33      7.64 o 
   4  -4  15       16.02       25.29      8.17 o 
   5  -4  15        0.91       14.05      8.72 o 
  -9  -3  15       14.18        9.55     10.64 o 
  -8  -3  15       36.32       34.46      8.47 o 
  -7  -3  15       21.07       38.03     10.10 o 
  -6  -3  15        0.41        6.76      7.28 o 
  -5  -3  15       31.51       35.03      7.12 o 
  -4  -3  15        7.61        8.13      9.10 o 
  -3  -3  15       85.13       84.34      7.21 o 
  -2  -3  15        0.23       -2.17      7.33 o 
  -1  -3  15        3.84        6.98      7.22 o 
   0  -3  15       63.99       51.14      9.61 o 
   1  -3  15        0.11       -0.12      7.00 o 
   2  -3  15        3.58        4.03      7.17 o 
   3  -3  15       35.27       41.40      9.71 o 
   4  -3  15      186.66      180.86      9.16 o 
   5  -3  15       24.34       22.18      9.02 o 
  -9  -2  15      302.86      291.86     11.77 o 
  -8  -2  15        3.05       -9.44     14.32 o 
  -7  -2  15       40.01       47.55      9.05 o 
  -6  -2  15       28.14       22.15      8.52 o 
  -5  -2  15      133.54      103.62      8.43 o 
  -4  -2  15       13.41       24.18      7.96 o 
  -3  -2  15      182.19      170.69      9.17 o 
  -2  -2  15      119.79      119.45      8.41 o 
  -1  -2  15      192.30      175.98     14.71 o 
   0  -2  15       18.96       17.63     11.22 o 
   1  -2  15       80.20       90.70      7.79 o 
   2  -2  15        1.42       12.21      8.37 o 
   3  -2  15        6.34        4.03      8.16 o 
   4  -2  15     1059.30     1028.83     14.20 o 
   5  -2  15        1.37       16.44      9.25 o 
 -10  -1  15      120.23      122.93     16.50 o 
  -9  -1  15      156.43      135.74     12.12 o 
  -8  -1  15       44.22       44.12     13.72 o 
  -7  -1  15       23.35       24.81      7.96 o 
  -6  -1  15        0.19        8.61      7.57 o 
  -5  -1  15      371.23      347.15     12.98 o 
  -4  -1  15       48.34       40.91      8.53 o 
  -3  -1  15       27.33       42.70      7.54 o 
  -2  -1  15        6.20       17.84      8.80 o 
  -1  -1  15       62.24       55.61     10.23 o 
   0  -1  15        8.90       14.77      7.57 o 
   1  -1  15        8.13       12.96      7.96 o 
   2  -1  15      107.21      116.55      8.60 o 
   3  -1  15        3.13        3.92      7.34 o 
   4  -1  15      234.14      210.70      8.47 o 
 -10   0  15        7.63       11.43     10.20 o 
  -9   0  15       71.05       71.29     10.70 o 
  -8   0  15        6.34        4.58      9.94 o 
  -7   0  15       88.03      103.60      8.38 o 
  -6   0  15        4.78        6.93      7.82 o 
  -5   0  15       20.59       25.11      7.44 o 
  -4   0  15       40.93       48.68      9.11 o 
  -3   0  15        0.00       -2.84      7.54 o 
  -2   0  15       13.81       12.51      6.06 o 
  -1   0  15       18.85       21.55      8.35 o 
   0   0  15       96.22       96.19      7.88 o 
   1   0  15       19.36       23.18      6.96 o 
   2   0  15      194.20      182.80      7.85 o 
   3   0  15        9.13        8.78      7.73 o 
   4   0  15       45.16       37.63      7.60 o 
 -10   1  15       26.42       36.81      8.95 o 
  -9   1  15       31.71       40.57      9.06 o 
  -8   1  15       24.08       28.44      7.53 o 
  -7   1  15       16.26       15.49      6.33 o 
  -6   1  15       14.04       21.38      6.54 o 
  -5   1  15       52.75       49.58      6.65 o 
  -4   1  15      106.50      106.35      7.58 o 
  -3   1  15        0.13        2.28      6.01 o 
  -2   1  15      247.37      260.63      7.77 o 
  -1   1  15       12.08       17.85      6.67 o 
   0   1  15        1.58       12.48      6.38 o 
   1   1  15      283.34      292.72     16.62 o 
   2   1  15      370.12      368.35      8.58 o 
   3   1  15        2.20       -2.10      7.27 o 
 -10   2  15        4.91       15.68      8.30 o 
  -9   2  15       18.96       17.59      8.54 o 
  -8   2  15       30.31       37.00      7.02 o 
  -7   2  15      361.84      349.48      8.43 o 
  -6   2  15      108.60      116.26      6.76 o 
  -5   2  15       49.13       47.74      6.54 o 
  -4   2  15       28.16       27.21      6.41 o 
  -3   2  15        1.45       -0.04      6.43 o 
  -2   2  15      684.20      721.33     23.78 o 
  -1   2  15        0.47        2.89      7.12 o 
   0   2  15       24.04       15.03      7.36 o 
   1   2  15        4.77        9.98      6.59 o 
   2   2  15        2.99        5.87      6.87 o 
   3   2  15        4.34       12.96      7.74 o 
 -10   3  15       18.32       22.56      9.70 o 
  -9   3  15       35.04       43.71      7.92 o 
  -8   3  15      367.98      352.89      8.92 o 
  -7   3  15      215.84      211.16      7.56 o 
  -6   3  15      127.45      127.00      7.25 o 
  -5   3  15      140.76      150.49      7.51 o 
  -4   3  15      632.25      644.01     15.02 o 
  -3   3  15      153.40      157.11      8.03 o 
  -2   3  15      670.50      666.48     15.61 o 
  -1   3  15       20.64       16.17      7.66 o 
   0   3  15      224.66      225.13     11.63 o 
   1   3  15       20.37       23.52      7.75 o 
   2   3  15        0.42        9.78      7.38 o 
 -10   4  15        6.66        2.68      9.19 o 
  -9   4  15       70.96       63.95      8.03 o 
  -8   4  15       33.56       28.15      7.58 o 
  -7   4  15       57.18       56.73      7.80 o 
  -6   4  15        3.18        5.35      7.32 o 
  -5   4  15      583.48      587.98     10.01 o 
  -4   4  15     1304.38     1370.83     14.76 o 
  -3   4  15        8.29        6.39      7.41 o 
  -2   4  15       21.87       26.51      8.60 o 
  -1   4  15       11.04       25.77      9.48 o 
   0   4  15       10.05       11.43      9.34 o 
   1   4  15       30.49       34.61      9.99 o 
 -10   5  15      116.41      124.29      9.49 o 
  -9   5  15        3.20        9.42      7.95 o 
  -8   5  15       13.43       13.36      8.33 o 
  -7   5  15      134.99      122.53      8.54 o 
  -6   5  15      242.87      245.23      9.03 o 
  -5   5  15       33.02       44.99      8.11 o 
  -4   5  15      131.09      116.65     10.00 o 
  -3   5  15       24.76       26.58      9.17 o 
  -2   5  15       40.78       49.04     11.77 o 
  -1   5  15      101.83      103.32     10.61 o 
   0   5  15       20.29       15.97     10.15 o 
  -9   6  15       32.74       34.98      9.91 o 
  -8   6  15       91.57      104.37      9.29 o 
  -7   6  15       35.47       39.19      8.66 o 
  -6   6  15        0.27       11.31      8.19 o 
  -5   6  15        8.60       10.12      8.95 o 
  -4   6  15        0.29        0.00      9.12 o 
  -3   6  15       66.57       71.33     10.82 o 
  -2   6  15        3.51       14.42     11.03 o 
  -8   7  15       21.23       26.82     10.12 o 
  -7   7  15        0.31        2.64     10.46 o 
  -6   7  15        9.82        9.19     10.43 o 
  -5   7  15        0.02        6.86     10.70 o 
  -4   7  15       14.95       16.09     11.54 o 
  -2  -8  16        7.04       12.72      8.47 o 
  -1  -8  16       66.11       68.81     11.73 o 
   0  -8  16      878.81      667.30     12.41 o 
   1  -8  16       41.19       40.57      7.48 o 
   2  -8  16        4.93        6.42      7.47 o 
  -4  -7  16       13.22       17.85      8.85 o 
  -3  -7  16       15.21       16.35      7.95 o 
  -2  -7  16     1530.68     1247.23     13.76 o 
  -1  -7  16       53.00       49.62      8.55 o 
   0  -7  16        1.34       11.34      6.84 o 
   1  -7  16        0.42       -1.06      7.06 o 
   2  -7  16       94.66      105.42      7.44 o 
   3  -7  16       10.29       11.67      8.22 o 
  -6  -6  16        4.79       28.55     19.86 o 
  -5  -6  16       65.84       65.23      8.49 o 
  -4  -6  16       40.11       39.77      8.24 o 
  -3  -6  16       97.58      115.71      8.40 o 
  -2  -6  16        0.00       -0.13      7.52 o 
  -1  -6  16        8.50        8.88      7.35 o 
   0  -6  16       29.83       30.34      6.93 o 
   1  -6  16        8.43       13.12      6.57 o 
   2  -6  16       94.41       95.86      9.47 o 
   3  -6  16        1.68        2.95      8.36 o 
   4  -6  16       13.92       18.32     10.45 o 
  -7  -5  16       53.85       43.63     16.19 o 
  -6  -5  16        6.49        5.63      7.94 o 
  -5  -5  16        0.39        0.51      7.29 o 
  -4  -5  16        0.03        5.33      7.85 o 
  -3  -5  16       82.05       74.36      7.45 o 
  -2  -5  16        7.67        4.52      7.00 o 
  -1  -5  16       17.55       26.32      7.01 o 
   0  -5  16        2.72       -0.99      6.39 o 
   1  -5  16       10.18       12.97      8.77 o 
   2  -5  16      106.38       87.57      8.19 o 
   3  -5  16        5.57        7.84      7.98 o 
   4  -5  16        0.26       15.29      8.21 o 
  -7  -4  16       27.51       23.54      8.28 o 
  -6  -4  16        3.84       -5.85      8.10 o 
  -5  -4  16        0.40        5.92      7.38 o 
  -4  -4  16       84.69       88.28      8.27 o 
  -3  -4  16        4.06       11.68      6.95 o 
  -2  -4  16       11.67       15.14      7.77 o 
  -1  -4  16        3.82        9.96      7.60 o 
   0  -4  16       22.01       20.61      7.28 o 
   1  -4  16       68.87       81.41      7.56 o 
   2  -4  16        8.50        9.10      7.66 o 
   3  -4  16        0.26       11.62      8.19 o 
   4  -4  16        5.79       10.72      9.05 o 
  -8  -3  16       84.26       86.02     11.30 o 
  -7  -3  16        0.61        9.50      8.08 o 
  -6  -3  16       81.75       91.00      8.18 o 
  -5  -3  16       20.86       21.88      7.58 o 
  -4  -3  16        0.10       -2.64      7.05 o 
  -3  -3  16        0.03        6.95     11.79 o 
  -2  -3  16       82.91       77.73      8.09 o 
  -1  -3  16       54.70       52.40      7.93 o 
   0  -3  16       40.56       37.83      9.30 o 
   1  -3  16       37.51       40.41      7.49 o 
   2  -3  16        7.11        7.91      7.53 o 
   3  -3  16       29.20       33.96      8.60 o 
   4  -3  16        3.91        3.03      9.11 o 
  -9  -2  16      270.37      252.31     17.20 o 
  -8  -2  16      171.00      153.57     13.63 o 
  -7  -2  16       30.75       25.50      9.29 o 
  -6  -2  16       16.47       16.67      9.74 o 
  -5  -2  16        2.93       22.53      9.25 o 
  -4  -2  16        5.14       23.18      8.15 o 
  -3  -2  16       30.70       21.54      7.50 o 
  -2  -2  16       28.79       37.01      7.86 o 
  -1  -2  16       79.53       75.48      9.51 o 
   0  -2  16      119.75      123.57      8.09 o 
   1  -2  16        1.88       -1.08      7.86 o 
   2  -2  16       12.73       21.74      8.13 o 
   3  -2  16      164.85      148.23      9.62 o 
   4  -2  16       40.71       40.21      8.20 o 
  -9  -1  16       60.19       55.48     14.48 o 
  -8  -1  16       43.88       38.11     10.56 o 
  -7  -1  16        3.50       -9.82      9.82 o 
  -6  -1  16       19.18       27.97      8.89 o 
  -5  -1  16        6.25        5.23      8.42 o 
  -4  -1  16        0.95        3.76      8.47 o 
  -3  -1  16      129.87      143.60      9.13 o 
  -2  -1  16      341.74      308.28     12.40 o 
  -1  -1  16       68.13       50.28     10.76 o 
   0  -1  16        7.22        9.85      7.76 o 
   1  -1  16        0.10       -5.05      8.24 o 
   2  -1  16       20.07       28.49      8.48 o 
   3  -1  16      196.94      178.42      8.24 o 
  -9   0  16       12.88       24.36     11.12 o 
  -8   0  16       33.80       35.18      9.21 o 
  -7   0  16        1.85       -6.56      8.45 o 
  -6   0  16        0.72        1.70      7.89 o 
  -5   0  16        5.51        9.54      8.33 o 
  -4   0  16        4.15       12.72      8.27 o 
  -3   0  16        0.00        6.38      7.26 o 
  -2   0  16        0.18        1.54      7.61 o 
  -1   0  16       18.57       18.63      9.38 o 
   0   0  16        8.89       14.34      7.44 o 
   1   0  16      232.87      215.81      8.21 o 
   2   0  16      205.88      211.15      8.51 o 
   3   0  16       71.58       70.02      7.79 o 
  -9   1  16        4.19       15.20      7.89 o 
  -8   1  16        0.12        0.95      7.17 o 
  -7   1  16       54.93       63.51      6.95 o 
  -6   1  16      124.88      116.36      6.94 o 
  -5   1  16       87.13       92.55      6.61 o 
  -4   1  16        0.90        5.36      6.26 o 
  -3   1  16        3.29       10.81      6.52 o 
  -2   1  16        2.26       10.91      6.80 o 
  -1   1  16      386.04      371.65     10.13 o 
   0   1  16        4.69       12.48      6.99 o 
   1   1  16       36.01       31.21      7.22 o 
   2   1  16       30.74       37.42      7.53 o 
 -10   2  16       20.79       10.65     10.12 o 
  -9   2  16       11.58       12.71      8.03 o 
  -8   2  16      130.04      137.35      7.66 o 
  -7   2  16      169.22      152.78      7.42 o 
  -6   2  16       55.24       63.06      7.00 o 
  -5   2  16      101.42       94.20      7.36 o 
  -4   2  16       22.27       16.20      7.12 o 
  -3   2  16      188.79      181.39      7.88 o 
  -2   2  16       54.59       56.31      7.25 o 
  -1   2  16       21.13       27.44      7.42 o 
   0   2  16        0.67        4.15      7.45 o 
   1   2  16      100.96      100.72      7.75 o 
   2   2  16        0.01        6.36      8.16 o 
  -9   3  16        2.82        3.06      8.05 o 
  -8   3  16       23.24       24.65      7.49 o 
  -7   3  16      586.47      566.36      9.49 o 
  -6   3  16       65.42       53.31      7.83 o 
  -5   3  16        3.76        5.44      6.72 o 
  -4   3  16       89.83      103.05      7.76 o 
  -3   3  16      510.27      533.23     12.45 o 
  -2   3  16        2.54        4.35      8.05 o 
  -1   3  16      247.43      236.22      9.33 o 
   0   3  16       11.67       18.53      7.81 o 
   1   3  16       72.75       66.28      7.71 o 
  -9   4  16       30.60       22.96      8.11 o 
  -8   4  16       54.94       53.57      7.75 o 
  -7   4  16       11.43        7.18      8.00 o 
  -6   4  16       11.40        9.02      7.96 o 
  -5   4  16       64.12       66.97      7.87 o 
  -4   4  16       89.05       88.93      7.94 o 
  -3   4  16      452.46      430.29      9.90 o 
  -2   4  16       21.59       21.51      8.59 o 
  -1   4  16       36.31       39.37      8.73 o 
   0   4  16       84.94       80.02      8.98 o 
  -9   5  16        6.93        6.29      8.35 o 
  -8   5  16       23.33       26.26      9.10 o 
  -7   5  16        3.06        6.20      8.47 o 
  -6   5  16       47.94       43.29      8.29 o 
  -5   5  16       27.49       36.03      8.43 o 
  -4   5  16       86.04       74.93      8.36 o 
  -3   5  16      110.07      100.70      9.15 o 
  -2   5  16       54.00       58.24     11.27 o 
  -8   6  16        0.25        9.36     22.63 o 
  -7   6  16        9.79       16.63      8.74 o 
  -6   6  16       71.75       66.61      9.23 o 
  -5   6  16        2.65        0.94      8.41 o 
  -4   6  16        0.00        5.95      9.95 o 
  -3   6  16       29.57       32.20     11.33 o 
  -3  -7  17       18.33       15.22      8.69 o 
  -2  -7  17      182.21      170.03      9.34 o 
  -1  -7  17     1555.38     1324.45     53.38 o 
   0  -7  17        0.59       -2.46      7.43 o 
   1  -7  17        0.12       10.38      8.02 o 
  -5  -6  17        6.84       16.71     19.77 o 
  -4  -6  17       87.61       88.10      9.03 o 
  -3  -6  17      278.60      239.79      9.34 o 
  -2  -6  17      118.87      101.06      8.37 o 
  -1  -6  17        1.03        8.07      7.75 o 
   0  -6  17       12.39       16.64      7.18 o 
   1  -6  17        1.69       13.97      8.07 o 
   2  -6  17       10.99       19.45      9.81 o 
  -6  -5  17        1.25        4.52      8.05 o 
  -5  -5  17        2.86        9.11      8.74 o 
  -4  -5  17       11.61       10.43      7.53 o 
  -3  -5  17        0.62       -2.99      7.74 o 
  -2  -5  17       31.73       25.07      7.96 o 
  -1  -5  17        0.01        6.59      7.37 o 
   0  -5  17        8.74       22.23      7.85 o 
   1  -5  17       71.51       92.13     10.00 o 
   2  -5  17        0.62       10.63      8.04 o 
   3  -5  17       10.50        9.86      8.29 o 
  -7  -4  17        6.63       11.66     10.60 o 
  -6  -4  17       15.82       22.04      8.32 o 
  -5  -4  17        2.03       -0.17      8.06 o 
  -4  -4  17       74.70       79.66      7.84 o 
  -3  -4  17        3.04        9.10      7.55 o 
  -2  -4  17        2.88        9.05      8.09 o 
  -1  -4  17        1.38        4.96      8.73 o 
   0  -4  17        0.01        5.02      7.73 o 
   1  -4  17       21.29       17.38      9.19 o 
   2  -4  17       50.03       41.65      9.49 o 
   3  -4  17        1.75       -7.09      8.45 o 
  -7  -3  17       69.65       94.52     12.01 o 
  -6  -3  17       86.05       89.88     10.83 o 
  -5  -3  17       85.12       60.06      8.93 o 
  -4  -3  17       19.07       19.18      8.45 o 
  -3  -3  17       32.52       38.81      8.66 o 
  -2  -3  17       12.37        8.34      8.00 o 
  -1  -3  17       28.30       26.46      9.84 o 
   0  -3  17      181.05      169.76     14.41 o 
   1  -3  17       10.86       11.06      8.02 o 
   2  -3  17        0.08       -8.32      8.56 o 
   3  -3  17        1.94       14.58      8.99 o 
  -8  -2  17        0.13       16.47      9.96 o 
  -7  -2  17        2.38        2.01      9.79 o 
  -6  -2  17       79.10       58.99      9.68 o 
  -5  -2  17        1.65       -5.11      9.71 o 
  -4  -2  17       34.03       28.15      8.65 o 
  -3  -2  17       17.04       12.42      8.06 o 
  -2  -2  17      154.73      169.87     14.12 o 
  -1  -2  17        2.17        5.98      8.88 o 
   0  -2  17      128.99      130.43     10.39 o 
   1  -2  17        0.28        6.18      8.38 o 
   2  -2  17        3.68        4.96      8.87 o 
   3  -2  17        0.96        5.63      9.25 o 
  -8  -1  17       63.57       67.80     10.90 o 
  -7  -1  17       10.44        8.66      9.91 o 
  -6  -1  17       17.82       36.09     10.03 o 
  -5  -1  17        3.05        2.73      8.61 o 
  -4  -1  17       32.80       37.51      8.62 o 
  -3  -1  17       27.58       35.62     11.91 o 
  -2  -1  17        4.61        7.45      8.42 o 
  -1  -1  17        4.20        8.31      7.86 o 
   0  -1  17       45.31       39.61      9.72 o 
   1  -1  17       61.46       62.80      9.24 o 
   2  -1  17      283.91      267.41     13.78 o 
  -9   0  17        3.82       11.52      9.11 o 
  -8   0  17        0.26        4.72      9.37 o 
  -7   0  17       58.07       69.17      9.26 o 
  -6   0  17        2.25        0.56      9.25 o 
  -5   0  17      190.69      204.56      9.36 o 
  -4   0  17       21.38       31.15      7.70 o 
  -3   0  17        6.25        3.33      7.53 o 
  -2   0  17       45.19       27.85      8.11 o 
  -1   0  17       34.17       32.34     10.49 o 
   0   0  17      264.34      266.48      9.01 o 
   1   0  17        7.77       22.00      7.90 o 
   2   0  17       91.80      102.14      8.57 o 
  -9   1  17       82.14       91.84      8.38 o 
  -8   1  17       33.78       29.00      7.80 o 
  -7   1  17       24.97       31.27      7.14 o 
  -6   1  17      180.61      170.40      7.99 o 
  -5   1  17       16.07       17.74      6.62 o 
  -4   1  17       35.19       49.87      6.83 o 
  -3   1  17       33.27       37.22      7.02 o 
  -2   1  17        9.00        6.75      5.28 o 
  -1   1  17        8.59       13.26      8.83 o 
   0   1  17       46.82       47.42      8.05 o 
   1   1  17        0.02       -3.12      7.72 o 
  -9   2  17        0.17       -2.68      8.13 o 
  -8   2  17        0.10        3.28      7.51 o 
  -7   2  17      177.76      178.37      8.01 o 
  -6   2  17      335.31      308.67      8.59 o 
  -5   2  17        0.34        6.71      7.36 o 
  -4   2  17      121.75      118.34      7.67 o 
  -3   2  17       12.83       14.91      7.17 o 
  -2   2  17       31.11       32.38      7.52 o 
  -1   2  17        3.60       21.99      9.84 o 
   0   2  17      134.03      138.85      8.00 o 
   1   2  17       11.46        9.55     16.42 o 
  -9   3  17      148.82      157.51      9.08 o 
  -8   3  17        6.79        9.03      7.66 o 
  -7   3  17      322.89      318.02      9.00 o 
  -6   3  17       10.83       14.31      8.02 o 
  -5   3  17       40.44       56.10      7.83 o 
  -4   3  17       18.02       19.48      7.80 o 
  -3   3  17        1.21       -0.01      7.48 o 
  -2   3  17       15.38       18.16      8.52 o 
  -1   3  17       14.36       22.71      9.59 o 
   0   3  17       62.78       61.43     10.22 o 
  -8   4  17       92.69       96.22      8.86 o 
  -7   4  17       22.07       18.72      8.50 o 
  -6   4  17       19.50       12.47      7.81 o 
  -5   4  17       20.38       24.68      7.77 o 
  -4   4  17       23.19       15.57      7.92 o 
  -3   4  17        1.57        4.97      8.34 o 
  -2   4  17       78.90       73.17      8.89 o 
  -7   5  17       16.20       18.77      8.74 o 
  -6   5  17        0.27        4.73      8.63 o 
  -5   5  17       20.09       14.55      8.42 o 
  -4   5  17        3.79        9.79      8.45 o 
  -3   5  17       48.13       63.01     11.59 o 
  -3  -6  18       37.12       33.87      8.35 o 
  -2  -6  18        4.34       18.50      8.28 o 
  -1  -6  18       31.27       31.98      8.43 o 
   0  -6  18        6.57        9.68      7.23 o 
  -5  -5  18       63.89       56.10     10.59 o 
  -4  -5  18        2.55        8.82      7.68 o 
  -3  -5  18        9.75       28.92      8.13 o 
  -2  -5  18       18.54       18.01      8.15 o 
  -1  -5  18        3.67        0.96      9.13 o 
   0  -5  18        0.36       12.05      8.05 o 
   1  -5  18        1.09        3.97      7.97 o 
  -6  -4  18       47.27       58.37     11.01 o 
  -5  -4  18       98.65       90.34      8.61 o 
  -4  -4  18       76.99       68.91      9.00 o 
  -3  -4  18       10.99       19.34      8.61 o 
  -2  -4  18        0.32       -1.63     11.84 o 
  -1  -4  18        1.73        1.77      8.89 o 
   0  -4  18        4.77        9.27      8.19 o 
   1  -4  18       87.15       79.36     11.19 o 
  -6  -3  18        3.68        7.15      9.55 o 
  -5  -3  18        2.24        6.79      9.86 o 
  -4  -3  18      139.78      131.40     17.67 o 
  -3  -3  18       16.53       33.04      8.92 o 
  -2  -3  18       57.92       44.84      8.87 o 
  -1  -3  18        4.25        3.26      8.79 o 
   0  -3  18       97.91       91.52      8.84 o 
   1  -3  18       17.65        9.96      8.92 o 
  -7  -2  18       10.96       13.98      9.91 o 
  -6  -2  18      384.94      373.82     11.75 o 
  -5  -2  18        4.67        7.77      9.57 o 
  -4  -2  18       26.48       29.93      9.21 o 
  -3  -2  18       90.66       74.95     10.09 o 
  -2  -2  18       42.46       39.09      9.17 o 
  -1  -2  18      188.34      186.72      9.76 o 
   0  -2  18        2.85        9.54     10.03 o 
   1  -2  18        1.60       15.49      9.10 o 
  -7  -1  18        9.54       21.92     10.66 o 
  -6  -1  18       12.58       13.83     10.20 o 
  -5  -1  18        1.06        5.28      9.57 o 
  -4  -1  18        8.62       10.54      9.28 o 
  -3  -1  18       67.32       65.28      9.28 o 
  -2  -1  18        0.59        6.72      8.47 o 
  -1  -1  18       11.94       20.45      9.18 o 
   0  -1  18       48.37       61.32     12.05 o 
   1  -1  18      330.20      319.21      9.77 o 
  -8   0  18        1.74        7.27     10.01 o 
  -7   0  18       47.41       47.99      9.92 o 
  -6   0  18        3.69        4.45      7.82 o 
  -5   0  18       47.28       57.09      8.30 o 
  -4   0  18        0.14       -8.37      8.60 o 
  -3   0  18       17.05       17.71      8.48 o 
  -2   0  18       15.15       12.38      8.95 o 
  -1   0  18       62.54       61.43     13.01 o 
   0   0  18       17.14       21.34      8.51 o 
   1   0  18      491.52      423.90     14.81 o 
  -8   1  18      128.59      121.43      8.65 o 
  -7   1  18        1.95        9.49      7.92 o 
  -6   1  18        8.66       15.87      7.25 o 
  -5   1  18      103.68      117.81      7.98 o 
  -4   1  18       71.01       68.05      7.91 o 
  -3   1  18      252.37      233.57      8.54 o 
  -2   1  18        0.93        1.14      7.56 o 
  -1   1  18       15.18       12.43      9.11 o 
   0   1  18        0.09       -2.48      8.13 o 
  -8   2  18       89.37       85.94      8.51 o 
  -7   2  18       78.40       87.73      8.15 o 
  -6   2  18       80.88       83.58      7.56 o 
  -5   2  18      684.65      656.38     10.54 o 
  -4   2  18       44.88       52.55      7.51 o 
  -3   2  18       88.15       88.56      8.31 o 
  -2   2  18        2.31        8.39      7.92 o 
  -1   2  18      175.13      171.70     11.05 o 
  -7   3  18      113.32      101.26      8.23 o 
  -6   3  18        3.90        9.23      8.43 o 
  -5   3  18      426.46      407.34     11.18 o 
  -4   3  18       23.68       23.78      8.29 o 
  -3   3  18       12.43       21.68      8.39 o 
  -2   3  18       12.76       19.76     10.21 o 
  -6   4  18       26.06       28.20      9.10 o 
  -5   4  18       17.62       17.35      8.78 o 
  -4   4  18       17.53       20.63     10.10 o 
  -4  -4  19       25.07       22.91      9.73 o 
  -3  -4  19       22.03       17.81     10.09 o 
  -2  -4  19       23.92       12.14      9.99 o 
  -1  -4  19       94.28       77.03      9.73 o 
  -5  -3  19      106.32      123.13     10.50 o 
  -4  -3  19       11.36       18.33      9.85 o 
  -3  -3  19       70.09       71.35      9.84 o 
  -2  -3  19       17.23       25.82      9.36 o 
  -1  -3  19       35.33       26.32     10.28 o 
   0  -3  19        0.60       15.61     11.44 o 
  -6  -2  19        0.82       13.48     12.57 o 
  -5  -2  19        2.15       14.67      9.72 o 
  -4  -2  19       10.84        7.30     12.73 o 
  -3  -2  19        0.25       -9.00      9.00 o 
  -2  -2  19       44.82       44.06     10.90 o 
  -1  -2  19       23.37       18.92      9.36 o 
   0  -2  19        1.10        3.17     11.55 o 
  -6  -1  19        0.30        2.03     10.20 o 
  -5  -1  19        0.17       -1.27     10.61 o 
  -4  -1  19       12.12       15.01      9.31 o 
  -3  -1  19        5.61       10.38      8.89 o 
  -2  -1  19       19.66       14.94      9.56 o 
  -1  -1  19        4.06       -0.78      9.57 o 
  -6   0  19       20.94       18.87      9.41 o 
  -5   0  19        3.22       13.29      8.64 o 
  -4   0  19        0.70       -1.21      9.04 o 
  -3   0  19        0.87        6.52      7.46 o 
  -2   0  19      143.45      137.92     11.17 o 
  -1   0  19        0.74        1.53     20.63 o 
  -6   1  19       46.04       55.17      7.97 o 
  -5   1  19       43.12       43.09      7.83 o 
  -4   1  19      302.50      290.84      9.55 o 
  -3   1  19       26.50       28.50      7.83 o 
  -2   1  19       63.83       54.54      8.81 o 
  -6   2  19        1.08        8.79     16.42 o 
  -5   2  19      300.32      268.13      9.70 o 
  -4   2  19      381.88      342.25     10.10 o 
  -3   2  19        5.78       12.70     19.58 o 
                                                 
